# Supplementary material for: Factors affecting duration of SARS-Cov-2 viral shedding in mildly symptomatic patients isolated in a community facility
Source: PLoS One. 2021 Sep 27;16(9):e0257565. doi: 10.1371/journal.pone.0257565 (PMC8476038; doi:10.1371/journal.pone.0257565)
Supplement: S1 File — (CSV) [file pone.0257565.s001.csv]

SN	Age	Nationality	Comorbidities	Usual medications ( Y and state meds used / N)	Single-bed cubicle	Duration of Viral Shedding (days)	No. of days from diagnosis to discharge	Symptomatic	Symptom duration	Symptom: Fever	Symptom: Upper respiratory tract symptoms	Symptom: Chest pain, dyspnea	Symptom: Headache, myalgia, malaise	Symptom: Diarrhoea	Vital signs: Fever	Vital signs: Tachycardia	Vital signs: SpO2	Vital signs: SBP	Vital signs: DBP	Need for hospital transfer ( Y / N )	CXR	Abnormal blood results: Anemia	Abnormal blood results: Leukopenia	Abnormal blood results: Leukocytosis	Abnormal blood results: Thrombocytopenia	Abnormal blood results: Thrombocytosis	Abnormal blood results: Raised CRP	Abnormal blood results: Raised ferritin	Abnormal blood results: Raised LDH	Abnormal blood results: Transaminitis	Prolonged Duration of Viral Shedding
1	28	Bangladesh	N	N	Y	NA	19	Y	NA	Y	N	N	N	N	N	Y	100	125	98	N	Normal	N	N	Y	Y	N	N	N	N	N	Y
2	30	Bangladesh	N	N	Y	NA	18	Y	NA	Y	N	N	N	N	N	N	99	128	93	N	Normal	NA	NA	NA	NA	NA	NA	NA	NA	NA	NA
3	28	Bangladesh	NA	NA	Y	17	16	Y	14	NA	NA	NA	NA	NA	Y	N	99	135	66	N	Normal	N	N	N	N	N	Y	N	N	Y	N
4	27	Bangladesh	NA	NA	Y	40	20	Y	5	NA	NA	NA	NA	NA	N	N	99	130	98	N	Normal	N	N	Y	N	N	N	N	N	N	NA
5	30	Indian	NA	NA	Y	NA	19	Y	3	NA	NA	NA	NA	NA	N	N	98	117	77	N	Normal	N	N	Y	N	N	N	N	Y	N	NA
6	26	Bangladesh	NA	NA	Y	NA	20	Y	14	NA	NA	NA	NA	NA	N	N	95	123	88	N	Normal	NA	NA	NA	NA	NA	NA	NA	NA	NA	NA
7	30	Bangladesh	NA	NA	Y	25	19	Y	17	NA	NA	NA	NA	NA	N	N	100	115	72	N	Normal	NA	NA	NA	NA	NA	NA	NA	NA	NA	N
8	32	Bangladesh	NA	NA	Y	30	19	Y	16	Y	N	N	N	N	N	N	100	105	73	N	Normal	N	N	Y	N	N	N	N	N	N	NA
9	29	Bangladesh	Y	Y	Y	NA	43	Y	11	Y	Y	N	Y	N	N	Y	100	130	83	N	Normal	NA	NA	NA	NA	NA	NA	NA	NA	NA	Y
10	27	Bangladesh	N	N	Y	26	20	Y	12	N	Y	N	N	N	N	Y	99	114	88	N	Normal	N	Y	N	Y	N	N	N	N	N	N
11	50	Others	N	N	Y	NA	27	Y	NA	NA	NA	NA	NA	NA	NA	NA	NA	NA	NA	N	Others	N	Y	N	N	N	N	N	N	N	NA
12	42	Others	N	N	Y	24	16	Y	NA	NA	NA	NA	NA	NA	N	N	99	118	86	N	Normal	N	Y	Y	N	N	N	N	N	N	N
13	23	Indian	N	N	Y	27	32	Y	NA	NA	NA	NA	NA	NA	NA	NA	NA	NA	NA	N	Normal	NA	NA	NA	NA	NA	NA	NA	NA	NA	N
14	30	Bangladesh	N	N	Y	NA	28	Y	NA	NA	NA	NA	NA	NA	NA	NA	NA	NA	NA	N	Normal	N	N	N	Y	N	N	N	N	N	NA
15	28	Indian	N	N	Y	25	17	Y	11	Y	N	N	N	N	N	N	100	134	93	N	Normal	N	N	Y	Y	N	N	N	N	N	N
16	25	Indian	NA	N	Y	NA	17	Y	10	NA	NA	NA	NA	NA	N	Y	100	128	73	N	Normal	NA	NA	NA	NA	NA	NA	NA	NA	NA	NA
17	30	Bangladesh	NA	NA	Y	NA	19	Y	NA	N	Y	N	N	N	N	N	100	113	89	N	Normal	NA	NA	NA	NA	NA	NA	NA	NA	NA	NA
18	27	Bangladesh	N	N	Y	26	20	N	NA	N	N	N	N	N	N	N	99	128	78	N	Normal	NA	NA	NA	NA	NA	NA	NA	NA	NA	N
19	26	Bangladesh	NA	NA	Y	NA	19	Y	NA	NA	NA	NA	NA	NA	N	N	100	112	70	N	Normal	N	N	N	N	N	Y	N	N	N	Y
20	25	Bangladesh	NA	NA	Y	NA	20	N	NA	N	N	N	N	N	N	N	100	126	77	N	Normal	NA	NA	NA	NA	NA	NA	NA	NA	NA	NA
21	25	Bangladesh	NA	NA	Y	NA	19	Y	8	NA	NA	NA	NA	NA	N	Y	100	128	79	N	Normal	Y	N	N	Y	N	N	N	N	N	NA
22	22	Bangladesh	N	N	Y	NA	18	Y	NA	NA	NA	NA	NA	NA	N	N	100	107	64	N	Normal	N	N	N	N	N	N	N	N	Y	NA
23	27	Others	N	N	Y	18	NA	Y	14	N	N	N	N	N	N	N	99	108	72	N	Others	NA	NA	NA	NA	NA	NA	NA	NA	NA	N
24	31	Bangladesh	NA	NA	Y	25	19	Y	NA	NA	NA	NA	NA	NA	N	N	98	129	90	N	Normal	NA	NA	NA	NA	NA	NA	NA	NA	NA	N
25	29	Bangladesh	NA	NA	Y	25	19	Y	NA	NA	NA	NA	NA	NA	N	N	100	132	94	N	Normal	N	N	Y	N	N	N	N	N	N	N
26	25	Bangladesh	NA	NA	Y	16	17	Y	11	N	Y	N	N	N	N	N	100	98	64	N	Normal	N	N	N	Y	N	N	N	N	N	N
27	22	Bangladesh	NA	NA	Y	23	17	Y	9	N	Y	N	N	N	N	N	100	122	97	N	Normal	NA	NA	NA	NA	NA	NA	NA	NA	NA	N
28	28	Bangladesh	NA	NA	Y	NA	19	N	NA	N	Y	Y	N	N	N	N	100	122	79	N	Normal	NA	NA	NA	NA	NA	NA	NA	NA	NA	NA
29	25	Bangladesh	NA	NA	Y	28	22	Y	11	N	Y	N	N	N	N	N	100	124	80	N	Normal	N	N	Y	N	N	N	N	N	N	N
30	24	Others	NA	NA	Y	NA	27	Y	NA	N	Y	N	N	N	N	N	97	119	82	N	Normal	NA	NA	NA	NA	NA	NA	NA	NA	NA	Y
31	23	Indian	N	N	Y	NA	18	Y	10	Y	N	N	N	N	N	N	100	136	86	N	Normal	NA	NA	NA	NA	NA	NA	NA	NA	NA	NA
32	24	Indian	NA	NA	Y	NA	17	Y	NA	N	N	N	Y	N	N	N	100	136	84	N	Normal	Y	N	Y	N	N	N	N	N	N	NA
33	26	Bangladesh	NA	NA	Y	29	17	Y	19	N	Y	N	Y	N	N	N	100	132	82	N	Normal	N	N	Y	N	N	N	N	N	N	NA
34	27	Bangladesh	NA	NA	Y	NA	17	N	NA	N	N	N	N	N	N	N	100	119	89	N	Normal	N	N	Y	N	N	N	N	N	N	NA
35	24	Indian	NA	NA	Y	NA	17	Y	5	N	Y	N	N	N	N	N	99	112	85	N	Normal	N	N	Y	N	N	Y	N	N	N	NA
36	23	Indian	NA	NA	Y	NA	17	Y	7	N	Y	N	N	N	N	N	100	100	67	N	Normal	NA	NA	NA	NA	NA	NA	NA	NA	NA	NA
37	27	Indian	NA	NA	Y	NA	40	Y	NA	N	Y	N	N	N	N	N	100	108	72	N	Normal	N	N	Y	N	N	N	N	N	N	NA
38	25	Indian	N	N	Y	26	18	Y	19	N	Y	N	N	N	N	N	100	108	79	N	Normal	NA	NA	NA	NA	NA	NA	NA	NA	NA	N
39	25	Bangladesh	N	N	Y	NA	17	Y	8	N	Y	Y	N	N	N	N	98	127	75	N	Normal	NA	NA	NA	NA	NA	NA	NA	NA	NA	NA
40	24	Bangladesh	N	N	Y	NA	17	Y	NA	N	Y	N	N	N	N	Y	100	113	83	N	Normal	N	N	Y	N	N	N	N	N	N	NA
41	20	Indian	N	N	Y	NA	19	Y	13	Y	N	N	N	N	N	N	100	124	70	N	Normal	NA	NA	NA	NA	NA	NA	NA	NA	NA	NA
42	28	Bangladesh	N	N	Y	NA	19	Y	5	Y	Y	N	N	N	N	N	100	117	81	N	Normal	NA	NA	NA	NA	NA	NA	NA	NA	NA	NA
43	23	Indian	NA	NA	Y	NA	17	Y	7	Y	Y	N	N	N	N	N	100	135	90	N	Normal	N	N	Y	N	N	N	N	N	N	NA
44	24	Indian	N	N	Y	NA	17	Y	7	N	Y	N	Y	N	N	N	100	106	78	N	Normal	N	N	N	N	N	N	N	N	Y	NA
45	26	Bangladesh	NA	NA	Y	30	17	Y	7	Y	Y	N	N	N	N	N	100	136	88	N	Normal	N	N	N	N	N	N	N	N	Y	NA
46	26	Bangladesh	Y	N	Y	NA	17	Y	3	N	N	N	Y	N	N	N	100	158	98	N	Normal	N	N	N	N	N	N	N	Y	N	NA
47	30	Bangladesh	NA	NA	Y	NA	35	Y	44	N	Y	N	Y	N	N	N	100	116	86	N	Normal	NA	NA	NA	NA	NA	NA	NA	NA	NA	Y
48	30	Bangladesh	N	N	Y	NA	18	Y	7	Y	Y	N	N	N	N	N	100	119	79	N	Opacity or haziness	N	Y	N	N	N	N	N	N	N	NA
49	32	Bangladesh	N	N	Y	NA	43	Y	NA	N	Y	N	N	N	N	N	98	123	87	N	Normal	N	N	Y	N	N	N	N	N	N	NA
50	26	Bangladesh	NA	NA	Y	24	NA	Y	8	N	Y	N	N	N	Y	N	100	133	69	N	Normal	NA	NA	NA	NA	NA	NA	NA	NA	NA	N
51	23	Others	NA	NA	Y	35	24	Y	15	N	Y	N	N	N	N	N	100	112	91	N	Normal	N	N	N	N	N	N	N	N	Y	NA
52	27	Bangladesh	NA	NA	Y	28	20	Y	9	NA	NA	NA	NA	NA	N	N	100	119	85	N	Normal	N	Y	N	N	N	N	N	N	N	N
53	29	Bangladesh	NA	NA	Y	27	19	Y	16	N	Y	N	N	N	N	N	100	125	81	N	Normal	N	N	N	N	N	N	N	Y	N	N
54	24	Bangladesh	NA	NA	Y	NA	19	Y	NA	NA	NA	NA	NA	NA	N	N	100	121	83	N	Normal	N	N	Y	N	N	N	N	N	N	NA
55	29	Bangladesh	NA	NA	Y	25	19	Y	NA	Y	N	N	Y	N	N	N	97	100	63	N	Normal	N	Y	Y	N	N	N	N	N	N	N
56	24	Indian	NA	NA	Y	NA	20	Y	8	Y	Y	N	N	N	Y	N	100	131	69	N	Opacity or haziness	N	N	Y	N	N	N	N	N	N	NA
57	32	Bangladesh	N	N	Y	33	51	Y	NA	N	Y	N	N	N	N	N	100	127	84	N	Normal	N	N	N	N	N	N	N	Y	N	NA
58	53	Others	NA	NA	Y	NA	32	Y	29	NA	NA	NA	NA	NA	N	Y	97	137	85	N	Opacity or haziness	N	N	N	N	N	Y	N	N	N	NA
59	31	Bangladesh	NA	NA	Y	NA	30	Y	25	NA	NA	NA	NA	NA	N	N	99	135	82	N	Normal	N	N	Y	N	N	N	N	N	N	NA
60	18	Others	NA	NA	Y	33	26	Y	22	Y	Y	N	N	N	N	N	99	111	61	N	Opacity or haziness	N	N	N	N	N	Y	N	N	N	NA
61	28	Bangladesh	NA	NA	Y	NA	18	Y	14	Y	N	N	N	N	N	N	98	122	71	N	Others	N	N	Y	N	N	N	N	N	N	NA
62	30	Bangladesh	NA	NA	Y	26	20	Y	12	Y	N	N	N	N	N	N	98	122	77	N	Normal	N	Y	N	N	N	N	N	N	N	N
63	25	Bangladesh	NA	NA	Y	NA	19	Y	8	Y	N	N	Y	N	N	N	100	139	90	N	Normal	N	N	Y	N	N	N	N	N	N	NA
64	32	Others	Y	N	Y	17	NA	Y	12	Y	Y	N	N	N	N	N	100	123	72	N	Normal	NA	NA	NA	NA	NA	NA	NA	NA	NA	N
65	27	Bangladesh	N	N	Y	28	27	Y	25	Y	N	N	N	N	N	N	100	143	88	N	Normal	N	N	N	N	N	Y	N	N	N	N
66	27	Indian	N	N	Y	NA	17	Y	7	Y	N	N	N	N	N	N	100	123	82	N	Normal	NA	NA	NA	NA	NA	NA	NA	NA	NA	NA
67	23	Indian	N	N	Y	23	17	Y	NA	N	N	N	N	N	N	N	100	113	70	N	Normal	N	N	N	N	N	Y	N	N	N	N
68	27	Bangladesh	N	N	Y	23	17	Y	6	Y	N	N	N	N	N	N	100	124	82	N	Normal	NA	NA	NA	NA	NA	NA	NA	NA	NA	N
69	21	Indian	N	N	Y	NA	17	Y	NA	N	N	N	N	N	N	Y	100	123	91	N	Normal	N	N	Y	N	N	N	N	N	N	NA
70	28	Others	Y	N	Y	29	17	Y	NA	NA	NA	NA	NA	NA	N	N	100	129	73	N	Normal	NA	NA	NA	NA	NA	NA	NA	NA	NA	NA
71	25	Others	N	N	Y	NA	17	Y	NA	NA	NA	NA	NA	NA	N	N	100	121	69	N	Normal	N	N	N	Y	N	N	N	Y	N	NA
72	22	Others	N	N	Y	23	NA	Y	5	N	Y	N	N	N	N	N	100	120	82	N	Normal	NA	NA	NA	NA	NA	NA	NA	NA	NA	N
73	21	Others	N	N	Y	NA	17	N	NA	N	N	N	N	N	N	Y	99	149	99	N	Normal	NA	NA	NA	NA	NA	NA	NA	NA	NA	NA
74	21	Indian	N	N	Y	NA	17	Y	3	NA	NA	NA	NA	NA	N	N	100	133	67	N	Normal	NA	NA	NA	NA	NA	NA	NA	NA	NA	NA
75	25	Indian	NA	NA	Y	23	17	Y	7	NA	NA	NA	NA	NA	N	N	100	125	74	N	Normal	N	N	N	Y	N	N	N	N	N	N
76	24	Indian	N	N	Y	NA	NA	Y	NA	N	N	N	N	N	N	N	100	130	77	N	Normal	NA	NA	NA	NA	NA	NA	NA	NA	NA	NA
77	21	Bangladesh	NA	NA	Y	23	20	Y	10	N	Y	N	N	N	N	N	98	107	59	N	Normal	NA	NA	NA	NA	NA	NA	NA	NA	NA	N
78	28	Bangladesh	Y	N	Y	NA	17	Y	NA	Y	N	N	Y	N	N	N	100	140	95	N	Normal	NA	NA	NA	NA	NA	NA	NA	NA	NA	NA
79	NA	Bangladesh	NA	NA	Y	NA	14	Y	6	Y	N	N	N	N	N	N	100	138	89	N	Others	NA	NA	NA	NA	NA	NA	NA	NA	NA	NA
80	NA	Bangladesh	N	N	Y	NA	14	Y	NA	Y	Y	N	N	N	N	N	99	129	87	N	Normal	NA	NA	NA	NA	NA	NA	NA	NA	NA	NA
81	NA	Bangladesh	N	N	Y	NA	24	Y	NA	Y	Y	N	N	N	N	N	100	119	80	N	Normal	NA	NA	NA	NA	NA	NA	NA	NA	NA	Y
82	NA	Indian	N	N	Y	NA	NA	Y	17	N	Y	N	N	N	N	N	100	130	75	N	Normal	NA	NA	NA	NA	NA	NA	NA	NA	NA	NA
83	NA	Indian	N	N	Y	NA	71	Y	15	Y	N	N	N	N	N	N	100	102	73	N	Normal	NA	NA	NA	NA	NA	NA	NA	NA	NA	NA
84	NA	Bangladesh	N	N	Y	27	15	Y	13	N	Y	N	N	N	N	N	100	120	85	N	Normal	NA	NA	NA	NA	NA	NA	NA	NA	NA	N
85	NA	Bangladesh	N	N	Y	24	18	Y	NA	NA	NA	NA	NA	NA	N	N	100	118	81	N	Opacity or haziness	NA	NA	NA	NA	NA	NA	NA	NA	NA	N
86	NA	Bangladesh	N	N	Y	NA	20	Y	17	Y	Y	N	N	N	N	N	100	130	81	N	Normal	NA	NA	NA	NA	NA	NA	NA	NA	NA	NA
87	NA	Bangladesh	N	N	Y	NA	NA	N	NA	N	N	N	N	N	N	N	100	112	77	N	Normal	NA	NA	NA	NA	NA	NA	NA	NA	NA	NA
88	NA	Bangladesh	N	N	Y	NA	NA	Y	NA	Y	Y	N	N	N	N	N	100	115	73	N	Normal	NA	NA	NA	NA	NA	NA	NA	NA	NA	NA
89	NA	Bangladesh	N	N	Y	NA	NA	Y	NA	Y	Y	N	N	N	N	N	100	153	91	N	Normal	NA	NA	NA	NA	NA	NA	NA	NA	NA	NA
90	NA	Indian	N	N	Y	NA	16	Y	14	Y	Y	N	N	N	N	N	100	120	77	N	Normal	NA	NA	NA	NA	NA	NA	NA	NA	NA	NA
91	NA	Bangladesh	N	N	Y	NA	15	Y	7	N	Y	N	N	N	N	N	99	126	76	N	Normal	NA	NA	NA	NA	NA	NA	NA	NA	NA	NA
92	NA	Bangladesh	N	N	Y	23	14	Y	8	Y	Y	N	N	N	Y	N	100	157	90	N	Normal	NA	NA	NA	NA	NA	NA	NA	NA	NA	N
93	NA	Indian	N	N	Y	NA	NA	Y	7	Y	Y	N	N	N	N	N	100	98	69	N	Opacity or haziness	NA	NA	NA	NA	NA	NA	NA	NA	NA	NA
94	NA	Bangladesh	N	N	Y	NA	15	Y	11	N	Y	N	N	N	N	N	100	113	74	N	Normal	NA	NA	NA	NA	NA	NA	NA	NA	NA	NA
95	NA	Bangladesh	N	N	Y	NA	24	N	NA	N	N	N	N	N	N	N	100	133	84	N	Normal	NA	NA	NA	NA	NA	NA	NA	NA	NA	Y
96	23	Bangladesh	N	N	Y	50	20	Y	NA	N	Y	N	N	N	N	Y	100	112	77	N	Normal	NA	NA	NA	NA	NA	NA	NA	NA	NA	NA
97	24	Bangladesh	NA	NA	Y	NA	16	Y	6	Y	N	N	Y	N	N	N	100	131	79	N	Normal	NA	NA	NA	NA	NA	NA	NA	NA	NA	NA
98	28	Bangladesh	N	N	Y	NA	17	Y	6	Y	N	N	N	N	N	N	99	116	72	N	Normal	N	Y	N	N	N	N	N	N	N	NA
99	28	Indian	N	N	Y	21	15	Y	NA	N	Y	N	N	N	N	N	99	126	82	N	Normal	N	N	Y	N	N	N	N	N	Y	N
100	24	Bangladesh	N	N	Y	24	18	Y	4	N	Y	N	N	N	N	N	100	133	74	N	Normal	N	N	Y	N	N	Y	N	Y	N	N
101	36	Bangladesh	N	N	Y	NA	58	Y	NA	NA	NA	NA	NA	NA	N	N	100	127	84	N	Normal	NA	NA	NA	NA	NA	NA	NA	NA	NA	NA
102	32	Bangladesh	NA	NA	Y	NA	32	Y	NA	NA	NA	NA	NA	NA	N	N	100	125	80	N	Normal	NA	NA	NA	NA	NA	NA	NA	NA	NA	NA
103	28	Bangladesh	N	N	Y	26	22	Y	9	Y	N	N	N	N	N	N	100	119	85	N	Normal	NA	NA	NA	NA	NA	NA	NA	NA	NA	N
104	25	Bangladesh	N	N	Y	NA	18	Y	6	Y	N	N	N	N	N	N	100	122	93	N	Normal	NA	NA	NA	NA	NA	NA	NA	NA	NA	NA
105	28	Indian	N	N	Y	NA	21	Y	NA	Y	N	N	N	N	N	N	100	121	76	N	Normal	NA	NA	NA	NA	NA	NA	NA	NA	NA	NA
106	28	Indian	NA	NA	Y	NA	21	Y	18	NA	NA	NA	NA	NA	N	N	99	111	84	N	Normal	N	N	N	N	N	Y	N	N	N	NA
107	25	Indian	NA	NA	Y	16	18	Y	7	Y	N	N	N	N	N	N	100	130	82	N	Normal	N	N	N	N	N	Y	N	N	N	N
108	26	Bangladesh	N	N	Y	NA	18	Y	6	N	Y	N	N	N	N	N	99	116	77	N	Normal	N	Y	N	N	N	Y	N	N	N	NA
109	29	Indian	N	N	Y	NA	15	N	NA	N	N	N	N	N	N	N	97	127	70	N	Normal	NA	NA	NA	NA	NA	NA	NA	NA	NA	Y
110	24	Indian	N	N	Y	NA	16	Y	6	Y	Y	N	N	N	Y	N	100	126	80	N	Normal	NA	NA	NA	NA	NA	NA	NA	NA	NA	NA
111	26	Bangladesh	N	N	Y	NA	18	Y	NA	Y	N	N	N	N	N	N	100	109	77	N	Normal	N	N	N	N	N	Y	N	N	N	NA
112	25	Bangladesh	N	N	Y	42	17	Y	18	Y	Y	N	N	N	N	N	100	128	83	N	Normal	NA	NA	NA	NA	NA	NA	NA	NA	NA	NA
113	31	Indian	N	N	Y	NA	18	Y	7	N	Y	N	N	N	N	N	100	124	68	N	Normal	N	N	N	N	N	N	N	N	Y	NA
114	24	Indian	N	N	Y	NA	17	Y	NA	N	Y	N	N	N	N	N	100	119	69	N	Normal	NA	NA	NA	NA	NA	NA	NA	NA	NA	NA
115	27	Indian	N	N	Y	NA	18	Y	6	Y	Y	N	N	N	N	N	100	125	81	N	Normal	N	N	Y	N	N	N	N	N	N	NA
116	27	Bangladesh	N	N	Y	NA	16	Y	13	Y	Y	N	N	N	N	N	100	134	94	N	Normal	N	N	N	N	N	N	N	N	Y	NA
117	26	Indian	N	N	Y	NA	16	Y	4	Y	Y	N	N	N	N	N	100	124	73	N	Normal	N	N	N	Y	N	N	N	N	N	NA
118	28	Indian	N	N	Y	59	21	Y	9	Y	N	N	N	N	N	N	96	136	78	N	Normal	N	N	Y	N	N	Y	N	N	N	NA
119	40	Others	N	N	Y	NA	32	Y	18	N	Y	N	N	N	N	N	99	126	95	N	Normal	N	N	N	N	N	Y	N	N	N	NA
120	44	Bangladesh	N	N	Y	NA	38	Y	16	NA	NA	NA	NA	NA	N	N	100	118	84	Y	Normal	N	N	N	N	N	N	N	Y	N	NA
121	29	Bangladesh	NA	NA	Y	19	NA	Y	NA	NA	NA	NA	NA	NA	N	N	100	119	73	Y	Normal	NA	NA	NA	NA	NA	NA	NA	NA	NA	N
122	29	Bangladesh	N	N	Y	33	17	Y	7	Y	Y	N	N	N	N	N	98	112	81	N	Normal	NA	NA	NA	NA	NA	NA	NA	NA	NA	NA
123	25	Indian	NA	NA	Y	NA	27	Y	6	Y	Y	N	N	N	N	N	100	119	98	N	Normal	N	N	Y	N	N	Y	N	N	N	NA
124	49	Others	N	N	Y	NA	17	Y	21	N	Y	N	N	N	N	N	100	141	100	N	Normal	NA	NA	NA	NA	NA	NA	NA	NA	NA	Y
125	25	Bangladesh	NA	NA	Y	NA	18	Y	6	Y	Y	N	Y	N	N	N	100	110	58	N	Normal	Y	N	Y	N	N	Y	N	N	N	NA
126	30	Bangladesh	NA	NA	Y	NA	18	Y	15	Y	Y	N	N	N	N	N	100	130	96	N	Normal	N	Y	Y	N	N	Y	N	N	N	NA
127	29	Bangladesh	NA	NA	Y	NA	16	Y	9	N	Y	N	N	N	N	N	98	144	86	N	Normal	NA	NA	NA	NA	NA	NA	NA	NA	NA	NA
128	25	Indian	N	N	Y	NA	17	Y	14	Y	N	N	N	N	N	N	100	139	84	N	Normal	N	N	Y	N	N	N	N	N	N	NA
129	30	Indian	N	N	Y	23	16	Y	6	NA	NA	NA	NA	NA	N	N	100	111	72	N	Normal	N	N	N	N	N	N	N	N	Y	N
130	25	Others	N	N	Y	24	16	Y	11	N	Y	N	N	N	N	N	100	131	81	N	Normal	NA	NA	NA	NA	NA	NA	NA	NA	NA	N
131	24	Indian	N	N	Y	NA	17	Y	5	Y	N	N	N	N	N	N	100	128	76	N	Normal	NA	NA	NA	NA	NA	NA	NA	NA	NA	NA
132	22	Indian	N	N	Y	22	16	Y	13	N	Y	N	N	N	N	Y	100	123	63	N	Normal	N	Y	Y	N	N	N	N	N	N	N
133	23	Bangladesh	N	N	Y	NA	16	Y	6	Y	N	N	N	N	Y	N	100	98	63	N	Normal	NA	NA	NA	NA	NA	NA	NA	NA	NA	NA
134	26	Others	N	N	Y	NA	16	Y	NA	N	Y	N	N	N	N	N	100	123	75	N	Normal	N	Y	N	N	N	N	N	N	N	NA
135	23	Bangladesh	N	N	Y	NA	16	N	NA	N	N	N	N	N	N	N	99	135	86	N	Normal	N	N	Y	N	N	N	N	N	Y	NA
136	29	Indian	NA	NA	Y	27	16	Y	7	Y	Y	N	N	N	Y	N	100	130	80	N	Normal	NA	NA	NA	NA	NA	NA	NA	NA	NA	N
137	26	Indian	NA	NA	Y	NA	19	Y	NA	Y	N	N	N	N	N	N	100	122	76	N	Opacity or haziness	N	Y	N	N	N	N	N	N	N	NA
138	26	Bangladesh	N	N	Y	NA	16	Y	6	Y	Y	N	N	N	N	N	100	113	68	N	Normal	N	N	Y	N	N	N	N	N	N	NA
139	29	Indian	NA	NA	Y	25	20	Y	6	Y	N	N	Y	N	N	N	100	107	68	N	Normal	N	N	Y	N	N	N	N	N	N	N
140	27	Bangladesh	N	N	Y	46	16	Y	14	Y	Y	N	N	N	N	Y	100	138	93	N	Normal	NA	NA	NA	NA	NA	NA	NA	NA	NA	NA
141	26	Indian	N	N	Y	NA	18	Y	13	N	Y	N	N	N	N	N	100	131	70	N	Normal	N	N	Y	N	N	Y	N	N	N	NA
142	27	Bangladesh	N	N	Y	28	22	Y	14	Y	N	N	N	N	N	N	100	121	78	N	Normal	N	Y	Y	N	N	Y	N	N	N	N
143	27	Unknown	N	N	Y	NA	16	Y	6	Y	N	N	N	N	Y	N	100	124	88	N	Normal	NA	NA	NA	NA	NA	NA	NA	NA	NA	NA
144	21	Unknown	N	N	Y	NA	16	Y	6	N	Y	N	N	N	N	N	100	132	80	N	Opacity or haziness	NA	NA	NA	NA	NA	NA	NA	NA	NA	NA
145	28	Unknown	N	N	Y	25	20	Y	NA	N	Y	N	Y	N	N	N	100	134	87	N	Opacity or haziness	NA	NA	NA	NA	NA	NA	NA	NA	NA	N
146	27	Unknown	N	N	Y	29	16	Y	NA	N	Y	Y	Y	N	N	N	99	111	76	N	Normal	NA	NA	NA	NA	NA	NA	NA	NA	NA	NA
147	30	Unknown	N	N	Y	NA	16	Y	NA	N	Y	N	N	N	N	N	100	119	90	N	Normal	NA	NA	NA	NA	NA	NA	NA	NA	NA	NA
148	28	Unknown	N	N	Y	NA	39	Y	38	N	Y	N	N	N	N	Y	100	132	84	N	Consolidation	N	N	Y	N	N	N	N	N	N	NA
149	27	Unknown	N	N	Y	NA	20	Y	18	N	Y	N	N	N	N	Y	100	137	87	N	Normal	NA	NA	NA	NA	NA	NA	NA	NA	NA	Y
150	27	Unknown	NA	NA	Y	NA	15	Y	14	N	Y	N	N	N	N	N	99	112	78	N	Normal	NA	NA	NA	NA	NA	NA	NA	NA	NA	NA
151	22	Unknown	NA	NA	Y	NA	20	Y	6	N	Y	N	N	N	N	N	99	127	94	N	Opacity or haziness	NA	NA	NA	NA	NA	NA	NA	NA	NA	Y
152	25	Unknown	NA	NA	Y	22	16	Y	13	Y	N	N	N	N	N	N	100	123	75	N	Normal	NA	NA	NA	NA	NA	NA	NA	NA	NA	N
153	23	Unknown	NA	NA	Y	22	16	Y	13	N	Y	N	N	N	N	N	98	150	96	N	Normal	NA	NA	NA	NA	NA	NA	NA	NA	NA	N
154	27	Unknown	N	N	Y	NA	20	Y	13	N	Y	N	N	N	N	N	99	106	60	N	Normal	NA	NA	NA	NA	NA	NA	NA	NA	NA	Y
155	30	Unknown	N	N	Y	NA	16	Y	13	N	Y	N	N	N	N	N	100	119	84	N	Normal	NA	NA	NA	NA	NA	NA	NA	NA	NA	NA
156	29	Unknown	N	N	Y	NA	24	Y	NA	N	Y	N	N	N	N	N	99	146	103	N	Normal	NA	NA	NA	NA	NA	NA	NA	NA	NA	Y
157	29	Unknown	N	N	Y	NA	16	Y	6	N	Y	N	N	N	N	Y	100	148	102	N	Normal	NA	NA	NA	NA	NA	NA	NA	NA	NA	NA
158	26	Unknown	N	N	Y	26	20	Y	NA	Y	Y	N	Y	N	N	N	100	136	87	N	Normal	NA	NA	NA	NA	NA	NA	NA	NA	NA	N
159	28	Unknown	NA	NA	Y	NA	16	N	NA	N	N	N	N	N	N	N	100	134	85	N	Normal	NA	NA	NA	NA	NA	NA	NA	NA	NA	NA
160	30	Unknown	NA	NA	Y	20	14	N	NA	N	Y	N	N	N	N	N	100	118	78	N	Normal	NA	NA	NA	NA	NA	NA	NA	NA	NA	N
161	20	Unknown	N	N	Y	NA	16	N	NA	N	N	N	N	N	N	N	100	129	84	N	Opacity or haziness	NA	NA	NA	NA	NA	NA	NA	NA	NA	Y
162	29	Unknown	N	N	Y	24	20	Y	13	N	Y	N	Y	N	N	N	100	131	86	N	Normal	NA	NA	NA	NA	NA	NA	NA	NA	NA	N
163	26	Unknown	Y	N	Y	NA	16	Y	12	Y	N	N	N	N	N	N	100	107	65	N	Opacity or haziness	NA	NA	NA	NA	NA	NA	NA	NA	NA	NA
164	22	Unknown	NA	NA	Y	NA	14	Y	14	Y	Y	N	N	N	N	N	100	123	74	N	Normal	NA	NA	NA	NA	NA	NA	NA	NA	NA	NA
165	23	Unknown	N	N	Y	NA	16	Y	11	Y	Y	N	N	N	Y	Y	100	147	96	N	Normal	NA	NA	NA	NA	NA	NA	NA	NA	NA	NA
166	28	Unknown	N	N	Y	NA	22	Y	NA	Y	Y	N	N	N	N	N	100	112	80	N	Others	NA	NA	NA	NA	NA	NA	NA	NA	NA	Y
167	29	Unknown	N	N	Y	NA	22	Y	NA	N	Y	N	N	N	N	N	99	134	87	N	Normal	NA	NA	NA	NA	NA	NA	NA	NA	NA	NA
168	30	Unknown	Y	Y	Y	NA	16	Y	6	N	Y	N	N	N	N	N	100	124	79	N	Normal	NA	NA	NA	NA	NA	NA	NA	NA	NA	NA
169	29	Unknown	N	N	Y	NA	16	Y	10	N	Y	N	N	N	N	N	100	153	94	N	Normal	NA	NA	NA	NA	NA	NA	NA	NA	NA	NA
170	27	Unknown	NA	NA	Y	NA	15	Y	13	N	N	N	Y	N	N	N	100	117	74	N	Normal	NA	NA	NA	NA	NA	NA	NA	NA	NA	NA
171	25	Unknown	N	N	Y	22	16	Y	6	N	Y	N	N	N	Y	N	99	133	74	N	Normal	NA	NA	NA	NA	NA	NA	NA	NA	NA	N
172	28	Unknown	NA	NA	Y	25	20	Y	6	N	Y	N	N	N	N	N	100	137	80	N	Normal	NA	NA	NA	NA	NA	NA	NA	NA	NA	N
173	25	Unknown	NA	NA	Y	NA	16	Y	6	N	Y	N	N	N	NA	N	100	148	101	N	Others	NA	NA	NA	NA	NA	NA	NA	NA	NA	NA
174	26	Unknown	N	N	Y	22	16	Y	6	N	N	Y	N	N	N	N	100	132	85	N	Normal	NA	NA	NA	NA	NA	NA	NA	NA	NA	N
175	20	Bangladesh	N	N	Y	NA	20	Y	NA	Y	Y	Y	N	N	N	N	100	119	80	N	Normal	N	N	Y	N	N	N	N	N	N	Y
176	25	Indian	NA	NA	Y	24	25	Y	25	Y	Y	N	N	N	N	N	100	117	70	N	Normal	N	N	Y	N	N	N	N	N	N	N
177	26	Indian	N	N	Y	NA	16	Y	13	Y	Y	N	N	N	N	N	100	115	76	N	Normal	N	Y	Y	N	N	N	N	N	N	NA
178	29	Bangladesh	N	N	Y	22	16	Y	6	Y	Y	N	N	N	N	N	100	122	75	N	Normal	N	N	Y	N	N	N	N	N	N	N
179	29	Indian	NA	NA	Y	49	19	Y	18	Y	Y	N	N	N	N	N	100	125	81	N	Normal	N	N	Y	N	N	N	N	N	N	NA
180	22	Bangladesh	N	N	Y	NA	21	Y	NA	N	Y	N	N	N	N	N	100	131	95	N	Normal	NA	NA	NA	NA	NA	NA	NA	NA	NA	NA
181	24	Bangladesh	N	N	Y	26	14	Y	13	N	Y	N	N	N	N	N	100	127	84	N	Others	NA	NA	NA	NA	NA	NA	NA	NA	NA	N
182	26	Bangladesh	N	N	Y	NA	15	Y	NA	NA	NA	NA	NA	NA	N	N	100	125	88	N	Normal	NA	NA	NA	NA	NA	NA	NA	NA	NA	NA
183	27	Bangladesh	N	N	Y	NA	21	Y	NA	N	Y	Y	N	N	N	N	100	114	70	N	Normal	NA	NA	NA	NA	NA	NA	NA	NA	NA	NA
184	28	Indian	N	N	Y	NA	22	Y	7	Y	N	N	N	N	N	N	100	114	78	N	Normal	NA	NA	NA	NA	NA	NA	NA	NA	NA	NA
185	29	Indian	N	N	Y	21	22	Y	13	N	Y	N	N	N	N	N	100	132	96	N	Normal	NA	NA	NA	NA	NA	NA	NA	NA	NA	N
186	30	Indian	N	N	Y	NA	17	Y	11	N	Y	N	N	N	N	N	100	99	85	N	Normal	NA	NA	NA	NA	NA	NA	NA	NA	NA	NA
187	28	Bangladesh	N	N	Y	NA	17	Y	10	NA	NA	NA	NA	NA	Y	N	99	122	77	N	Opacity or haziness	NA	NA	NA	NA	NA	NA	NA	NA	NA	Y
188	30	Bangladesh	Y	N	Y	NA	17	Y	18	N	Y	N	N	N	N	N	100	126	81	N	Normal	NA	NA	NA	NA	NA	NA	NA	NA	NA	Y
189	25	Bangladesh	N	N	Y	NA	20	Y	8	NA	NA	NA	NA	NA	N	N	100	138	81	N	Normal	NA	NA	NA	NA	NA	NA	NA	NA	NA	NA
190	26	Bangladesh	N	N	Y	NA	23	Y	7	Y	Y	N	N	N	N	N	100	132	86	N	Normal	NA	NA	NA	NA	NA	NA	NA	NA	NA	NA
191	29	Bangladesh	NA	NA	Y	26	21	Y	22	N	Y	N	N	N	N	N	100	118	83	N	Normal	NA	NA	NA	NA	NA	NA	NA	NA	NA	N
192	29	Indian	N	N	Y	NA	23	Y	7	Y	N	N	N	N	N	N	100	130	82	N	Normal	NA	NA	NA	NA	NA	NA	NA	NA	NA	NA
193	22	Indian	N	N	Y	NA	21	Y	4	Y	N	N	Y	N	N	N	100	120	74	N	Normal	NA	NA	NA	NA	NA	NA	NA	NA	NA	NA
194	28	Indian	N	N	Y	25	23	Y	6	N	Y	N	N	N	N	N	99	125	76	N	Normal	NA	NA	NA	NA	NA	NA	NA	NA	NA	N
195	29	Indian	N	N	Y	68	22	Y	6	Y	N	N	Y	N	N	N	100	122	79	N	Normal	NA	NA	NA	NA	NA	NA	NA	NA	NA	NA
196	28	Bangladesh	N	N	Y	NA	20	Y	6	Y	Y	N	Y	N	N	N	100	124	78	N	Normal	NA	NA	NA	NA	NA	NA	NA	NA	NA	NA
197	22	Indian	N	N	Y	NA	19	Y	NA	Y	N	N	N	N	N	N	100	121	74	N	Opacity or haziness	NA	NA	NA	NA	NA	NA	NA	NA	NA	NA
198	23	Bangladesh	N	N	Y	NA	21	N	NA	N	N	N	N	N	N	N	100	124	76	N	Normal	NA	NA	NA	NA	NA	NA	NA	NA	NA	Y
199	23	Bangladesh	N	N	Y	NA	21	Y	6	N	Y	N	Y	N	N	N	100	115	76	N	Normal	NA	NA	NA	NA	NA	NA	NA	NA	NA	Y
200	24	Bangladesh	N	N	Y	NA	19	Y	NA	N	Y	N	N	N	N	N	100	135	81	N	Normal	NA	NA	NA	NA	NA	NA	NA	NA	NA	Y
201	24	Bangladesh	N	N	Y	24	20	Y	6	N	Y	N	N	N	N	N	99	134	83	N	Normal	NA	NA	NA	NA	NA	NA	NA	NA	NA	N
202	24	Bangladesh	N	N	Y	24	17	Y	6	N	Y	N	N	N	N	N	100	138	84	N	Normal	NA	NA	NA	NA	NA	NA	NA	NA	NA	N
203	24	Indian	N	N	Y	NA	18	Y	15	N	Y	N	N	N	N	N	100	131	97	N	Normal	NA	NA	NA	NA	NA	NA	NA	NA	NA	Y
204	25	Indian	N	N	Y	NA	18	Y	10	N	Y	N	N	N	Y	Y	100	134	82	N	Normal	NA	NA	NA	NA	NA	NA	NA	NA	NA	Y
205	25	Bangladesh	NA	NA	Y	24	17	Y	NA	N	Y	N	N	N	N	N	100	125	85	N	Normal	NA	NA	NA	NA	NA	NA	NA	NA	NA	N
206	25	Indian	N	N	Y	NA	18	Y	9	N	Y	N	N	N	N	N	100	136	80	N	Normal	NA	NA	NA	NA	NA	NA	NA	NA	NA	NA
207	25	Bangladesh	N	N	Y	NA	18	Y	6	N	Y	N	N	N	N	N	100	116	79	N	Normal	NA	NA	NA	NA	NA	NA	NA	NA	NA	Y
208	25	Bangladesh	NA	NA	Y	NA	18	Y	NA	N	Y	N	N	N	N	N	100	159	95	N	Normal	NA	NA	NA	NA	NA	NA	NA	NA	NA	Y
209	27	Bangladesh	N	N	Y	25	19	Y	6	N	Y	N	N	N	N	N	100	131	88	N	Opacity or haziness	NA	NA	NA	NA	NA	NA	NA	NA	NA	N
210	27	Bangladesh	N	N	Y	NA	18	Y	13	Y	Y	N	N	N	N	N	100	115	77	N	Normal	NA	NA	NA	NA	NA	NA	NA	NA	NA	Y
211	27	Bangladesh	N	N	Y	NA	15	Y	15	N	Y	N	N	N	N	Y	100	149	100	N	Opacity or haziness	NA	NA	NA	NA	NA	NA	NA	NA	NA	Y
212	28	Bangladesh	N	N	Y	NA	19	Y	10	Y	Y	N	N	N	N	N	100	131	83	N	Normal	NA	NA	NA	NA	NA	NA	NA	NA	NA	NA
213	28	Bangladesh	N	N	Y	NA	18	Y	12	Y	Y	N	N	N	N	N	100	128	83	N	Normal	NA	NA	NA	NA	NA	NA	NA	NA	NA	Y
214	29	Bangladesh	N	N	Y	26	18	Y	12	Y	Y	N	N	N	N	N	100	128	78	N	Normal	NA	NA	NA	NA	NA	NA	NA	NA	NA	N
215	29	Bangladesh	N	N	Y	NA	19	Y	9	Y	N	N	N	N	Y	Y	100	138	96	N	Normal	NA	NA	NA	NA	NA	NA	NA	NA	NA	NA
216	29	Bangladesh	N	N	Y	NA	19	Y	10	Y	Y	N	N	N	N	Y	100	131	82	N	Normal	NA	NA	NA	NA	NA	NA	NA	NA	NA	NA
217	29	Bangladesh	N	N	Y	NA	24	Y	NA	N	Y	N	N	N	Y	N	100	127	93	N	Normal	NA	NA	NA	NA	NA	NA	NA	NA	NA	NA
218	29	Indian	N	N	Y	NA	19	Y	7	Y	Y	N	N	N	N	N	100	134	92	N	Opacity or haziness	NA	NA	NA	NA	NA	NA	NA	NA	NA	Y
219	29	Indian	N	N	Y	NA	15	Y	NA	N	Y	N	N	N	Y	N	100	131	87	N	Normal	NA	NA	NA	NA	NA	NA	NA	NA	NA	Y
220	30	Indian	N	N	Y	NA	19	Y	10	N	Y	N	N	N	N	N	100	117	77	N	Normal	NA	NA	NA	NA	NA	NA	NA	NA	NA	Y
221	30	Bangladesh	N	N	Y	NA	19	Y	11	Y	N	N	Y	N	N	N	100	116	77	N	Normal	NA	NA	NA	NA	NA	NA	NA	NA	NA	Y
222	30	Bangladesh	N	N	Y	NA	18	Y	10	N	Y	N	N	N	N	N	100	129	80	N	Normal	NA	NA	NA	NA	NA	NA	NA	NA	NA	NA
223	28	Bangladesh	N	N	Y	56	17	Y	9	N	Y	N	N	N	Y	N	100	141	86	N	Others	NA	NA	NA	NA	NA	NA	NA	NA	NA	NA
224	29	Indian	N	N	Y	NA	16	Y	9	Y	N	N	N	N	N	N	100	122	84	N	Opacity or haziness	NA	NA	NA	NA	NA	NA	NA	NA	NA	NA
225	23	Indian	N	N	Y	NA	18	Y	9	Y	N	N	N	N	Y	Y	100	131	80	N	Normal	NA	NA	NA	NA	NA	NA	NA	NA	NA	Y
226	21	Unknown	N	N	Y	NA	17	Y	NA	NA	NA	NA	NA	NA	N	N	100	114	62	N	Others	NA	NA	NA	NA	NA	NA	NA	NA	NA	NA
227	21	Unknown	N	N	Y	20	14	N	NA	N	N	N	N	N	N	N	96	108	69	N	Normal	NA	NA	NA	NA	NA	NA	NA	NA	NA	N
228	21	Unknown	N	N	Y	57	18	Y	10	Y	Y	N	N	N	N	N	100	123	75	N	Normal	NA	NA	NA	NA	NA	NA	NA	NA	NA	NA
229	22	Unknown	N	N	Y	NA	18	Y	10	N	Y	N	N	N	N	N	100	105	69	N	Opacity or haziness	NA	NA	NA	NA	NA	NA	NA	NA	NA	NA
230	22	Unknown	N	N	Y	NA	18	Y	10	Y	Y	N	N	N	Y	N	100	122	84	N	Normal	NA	NA	NA	NA	NA	NA	NA	NA	NA	Y
231	24	Unknown	N	N	Y	NA	18	N	NA	N	N	N	N	N	Y	Y	100	125	74	N	Normal	NA	NA	NA	NA	NA	NA	NA	NA	NA	NA
232	24	Unknown	N	N	Y	23	17	Y	10	Y	N	N	N	N	Y	N	100	136	79	N	Normal	NA	NA	NA	NA	NA	NA	NA	NA	NA	N
233	24	Unknown	N	N	Y	NA	18	N	NA	N	N	N	N	N	Y	N	100	122	66	N	Normal	NA	NA	NA	NA	NA	NA	NA	NA	NA	NA
234	24	Unknown	N	N	Y	NA	15	Y	10	Y	Y	N	N	N	N	N	100	105	75	N	Normal	NA	NA	NA	NA	NA	NA	NA	NA	NA	NA
235	25	Unknown	N	N	Y	NA	18	Y	10	N	Y	N	N	N	N	N	100	116	72	N	Normal	NA	NA	NA	NA	NA	NA	NA	NA	NA	Y
236	25	Unknown	N	N	Y	24	18	Y	10	N	Y	N	N	N	N	N	100	119	79	N	Normal	NA	NA	NA	NA	NA	NA	NA	NA	NA	N
237	26	Unknown	N	N	Y	76	17	Y	NA	Y	Y	N	N	N	N	Y	100	141	75	N	Others	NA	NA	NA	NA	NA	NA	NA	NA	NA	NA
238	27	Unknown	NA	NA	Y	25	19	Y	NA	N	Y	N	N	N	N	N	100	135	92	N	Normal	NA	NA	NA	NA	NA	NA	NA	NA	NA	N
239	27	Unknown	NA	NA	Y	59	19	Y	NA	N	Y	N	N	N	N	Y	100	130	82	N	Normal	NA	NA	NA	NA	NA	NA	NA	NA	NA	NA
240	27	Unknown	N	N	Y	24	18	Y	10	N	Y	N	Y	N	N	N	100	112	72	N	Normal	NA	NA	NA	NA	NA	NA	NA	NA	NA	N
241	28	Unknown	NA	NA	Y	57	18	Y	NA	N	Y	N	N	N	N	N	100	113	82	N	Normal	NA	NA	NA	NA	NA	NA	NA	NA	NA	NA
242	28	Unknown	NA	NA	Y	NA	18	Y	10	N	Y	N	N	N	Y	N	100	106	63	N	Normal	NA	NA	NA	NA	NA	NA	NA	NA	NA	Y
243	28	Unknown	N	N	Y	NA	15	Y	13	NA	NA	NA	NA	NA	N	Y	99	122	89	N	Normal	NA	NA	NA	NA	NA	NA	NA	NA	NA	NA
244	29	Unknown	N	N	Y	NA	18	Y	NA	Y	Y	N	N	N	N	N	100	107	69	N	Normal	NA	NA	NA	NA	NA	NA	NA	NA	NA	NA
245	30	Unknown	NA	NA	Y	NA	17	Y	NA	Y	Y	N	N	N	N	N	99	132	93	N	Normal	NA	NA	NA	NA	NA	NA	NA	NA	NA	NA
246	30	Unknown	N	N	Y	69	15	Y	10	Y	N	N	Y	N	Y	N	99	147	97	N	Normal	NA	NA	NA	NA	NA	NA	NA	NA	NA	NA
247	30	Unknown	NA	NA	Y	57	18	Y	10	Y	Y	N	N	N	N	N	100	131	85	N	Normal	NA	NA	NA	NA	NA	NA	NA	NA	NA	NA
248	30	Unknown	Y	N	Y	NA	NA	Y	NA	N	N	N	Y	N	N	N	100	120	88	N	Opacity or haziness	NA	NA	NA	NA	NA	NA	NA	NA	NA	NA
249	30	Unknown	N	N	Y	NA	17	Y	6	Y	Y	N	N	N	N	N	100	117	70	N	Normal	NA	NA	NA	NA	NA	NA	NA	NA	NA	NA
250	28	Bangladesh	NA	NA	Y	NA	20	Y	15	Y	N	N	N	N	N	N	100	132	75	N	Normal	N	N	N	N	N	Y	N	N	N	NA
251	27	Bangladesh	NA	NA	Y	24	18	Y	10	Y	Y	N	N	N	Y	N	100	112	95	N	Others	N	Y	N	N	N	N	N	N	N	N
252	28	Bangladesh	N	N	Y	26	18	Y	13	N	Y	N	Y	N	N	N	96	129	71	N	Normal	NA	NA	NA	NA	NA	NA	NA	NA	NA	N
253	23	Others	N	N	Y	25	18	Y	10	Y	N	N	N	N	N	Y	100	112	80	N	Normal	Y	Y	Y	N	N	N	N	N	N	N
254	28	Bangladesh	N	N	Y	25	NA	Y	NA	Y	N	N	Y	N	N	N	100	126	82	Y	Normal	Y	N	Y	N	N	Y	N	N	N	N
255	28	Bangladesh	N	N	Y	26	18	Y	NA	N	Y	N	Y	N	N	N	100	108	65	N	Normal	N	N	Y	N	N	N	N	N	N	N
256	26	Bangladesh	NA	NA	Y	NA	18	Y	10	Y	N	N	N	N	N	N	100	116	80	N	Normal	N	Y	Y	N	N	Y	N	N	N	NA
257	26	Bangladesh	N	N	Y	NA	15	Y	NA	N	Y	N	N	N	N	N	100	124	86	N	Normal	N	N	Y	N	N	Y	N	N	N	NA
258	22	Bangladesh	N	N	Y	NA	19	Y	NA	Y	Y	N	N	N	N	N	99	112	73	N	Normal	N	N	Y	N	N	Y	N	N	N	NA
259	24	Indian	N	N	Y	NA	23	Y	13	N	Y	N	N	N	N	N	100	115	75	N	Normal	NA	NA	NA	NA	NA	NA	NA	NA	NA	NA
260	30	Bangladesh	N	N	Y	NA	31	Y	27	Y	N	N	N	N	N	N	100	115	74	N	Normal	N	N	N	N	N	N	N	N	Y	NA
261	24	Bangladesh	N	N	Y	NA	21	Y	NA	Y	Y	N	N	N	N	N	100	108	75	N	Normal	N	N	Y	N	N	Y	N	N	N	NA
262	26	Indian	N	N	Y	NA	27	Y	21	N	Y	N	N	N	N	N	100	122	75	N	Normal	N	N	Y	N	N	Y	N	Y	N	NA
263	25	Bangladesh	N	N	Y	25	21	Y	6	Y	N	N	N	N	N	N	100	115	70	N	Normal	N	N	Y	N	N	N	N	N	N	N
264	25	Indian	N	N	Y	NA	25	N	NA	N	N	N	N	N	N	N	100	112	73	N	Normal	N	N	N	N	N	Y	N	N	N	NA
265	26	Bangladesh	NA	NA	Y	NA	40	Y	36	Y	N	N	N	N	N	N	100	125	82	N	Normal	N	Y	Y	N	N	N	N	N	N	NA
266	26	Bangladesh	NA	NA	Y	NA	16	Y	NA	N	Y	N	N	N	N	N	100	104	79	N	Normal	NA	NA	NA	NA	NA	NA	NA	NA	NA	NA
267	25	Indian	NA	NA	Y	24	22	Y	13	Y	N	N	N	N	N	N	100	125	87	N	Normal	N	N	Y	N	N	N	N	N	N	N
268	27	Bangladesh	N	N	Y	NA	26	Y	7	Y	Y	N	N	N	N	N	100	121	72	N	Normal	N	N	Y	N	N	N	N	N	N	NA
269	26	Bangladesh	Y	N	Y	NA	41	Y	NA	Y	Y	N	Y	N	N	N	100	104	73	N	Normal	N	N	N	N	N	Y	N	Y	N	NA
270	28	Indian	NA	NA	Y	NA	15	Y	7	N	Y	N	N	N	N	N	100	119	77	N	Normal	NA	NA	NA	NA	NA	NA	NA	NA	NA	NA
271	23	Indian	NA	NA	Y	NA	21	Y	NA	N	Y	N	N	N	N	N	100	132	89	N	Normal	NA	NA	NA	NA	NA	NA	NA	NA	NA	NA
272	29	Bangladesh	NA	NA	Y	25	21	Y	NA	N	Y	N	N	N	N	N	100	135	74	N	Normal	N	N	N	N	N	N	N	N	Y	N
273	24	Indian	N	N	Y	NA	16	Y	NA	NA	NA	NA	NA	NA	N	N	100	126	73	N	Normal	NA	NA	NA	NA	NA	NA	NA	NA	NA	NA
274	27	Bangladesh	N	N	Y	NA	19	Y	10	Y	N	N	N	N	N	N	100	120	78	N	Normal	N	N	Y	N	N	N	N	N	N	NA
275	28	Indian	N	N	Y	24	18	Y	10	N	Y	N	N	N	N	N	100	126	78	N	Normal	N	N	Y	N	N	N	N	N	N	N
276	22	Bangladesh	N	N	Y	NA	19	Y	NA	NA	NA	NA	NA	NA	N	N	100	100	69	N	Normal	N	N	Y	N	N	N	N	N	N	NA
277	24	Bangladesh	N	N	Y	NA	20	Y	NA	Y	Y	N	N	N	N	N	100	125	82	N	Normal	N	N	Y	N	N	Y	N	N	N	NA
278	26	Bangladesh	N	N	Y	NA	23	Y	NA	Y	Y	N	N	N	N	N	100	112	72	N	Normal	NA	NA	NA	NA	NA	NA	NA	NA	NA	NA
279	27	Bangladesh	N	N	Y	18	23	Y	8	N	Y	N	N	N	N	N	100	138	89	N	Normal	NA	NA	NA	NA	NA	NA	NA	NA	NA	N
280	26	Others	N	N	Y	NA	32	Y	14	N	Y	N	N	N	N	Y	100	114	72	N	Others	N	N	Y	N	N	N	N	N	N	NA
281	25	Others	N	N	Y	NA	32	Y	5	N	Y	N	N	N	N	N	100	117	81	N	Normal	N	N	N	N	N	N	N	N	Y	NA
282	26	Indian	N	N	Y	NA	26	Y	20	N	Y	N	N	N	N	N	100	128	87	N	Normal	NA	NA	NA	NA	NA	NA	NA	NA	NA	NA
283	29	Others	N	N	Y	25	18	Y	13	N	Y	N	N	N	N	N	99	124	73	N	Normal	NA	NA	NA	NA	NA	NA	NA	NA	NA	N
284	24	Others	N	N	Y	NA	31	Y	NA	Y	Y	N	Y	N	N	Y	99	115	83	N	Normal	N	N	N	N	N	N	N	N	Y	NA
285	30	Bangladesh	N	N	Y	NA	16	Y	13	Y	N	N	N	N	N	N	100	137	88	N	Normal	N	N	N	N	N	N	N	N	Y	NA
286	21	Bangladesh	N	N	Y	NA	14	Y	10	N	Y	N	N	N	N	N	99	129	82	N	Normal	N	Y	N	N	N	N	N	N	Y	NA
287	29	Indian	Y	N	Y	26	18	Y	22	Y	N	N	N	N	N	N	100	118	73	N	Normal	NA	NA	NA	NA	NA	NA	NA	NA	NA	N
288	27	Bangladesh	N	N	Y	NA	22	Y	6	Y	Y	N	N	N	N	N	100	108	65	N	Normal	N	N	Y	N	N	Y	N	N	N	Y
289	24	Indian	N	N	Y	NA	18	Y	6	Y	N	N	N	Y	N	N	100	118	81	N	Normal	NA	NA	NA	NA	NA	NA	NA	NA	NA	NA
290	24	Bangladesh	N	N	Y	NA	22	Y	NA	Y	Y	N	N	N	N	N	100	111	72	N	Normal	N	Y	Y	N	N	Y	N	N	N	NA
291	23	Bangladesh	NA	NA	Y	NA	21	Y	NA	Y	N	N	Y	N	N	N	100	115	58	N	Normal	N	Y	Y	N	N	N	N	Y	N	Y
292	26	Bangladesh	N	N	Y	NA	21	Y	7	Y	N	N	N	N	N	N	100	105	75	N	Normal	N	N	N	Y	N	Y	N	Y	N	NA
293	48	Bangladesh	N	N	Y	NA	13	Y	11	Y	N	N	N	N	N	N	91	121	79	N	Normal	N	N	Y	N	N	N	N	N	N	NA
294	30	Indian	N	N	Y	NA	31	Y	NA	N	Y	N	N	N	N	N	100	133	80	N	Normal	NA	NA	NA	NA	NA	NA	NA	NA	NA	NA
295	30	Indian	N	N	Y	25	19	Y	21	N	Y	N	N	N	N	N	100	138	86	N	Normal	NA	NA	NA	NA	NA	NA	NA	NA	NA	N
296	32	Bangladesh	N	N	Y	13	24	Y	NA	N	Y	N	N	N	N	N	100	129	78	N	Normal	NA	NA	NA	NA	NA	NA	NA	NA	NA	N
297	30	Indian	N	N	Y	14	24	N	NA	N	Y	N	N	N	N	N	100	136	85	N	Normal	NA	NA	NA	NA	NA	NA	NA	NA	NA	N
298	34	Bangladesh	N	N	Y	23	19	Y	NA	N	Y	N	N	N	N	N	98	118	79	N	Normal	NA	NA	NA	NA	NA	NA	NA	NA	NA	N
299	27	Bangladesh	N	N	Y	21	15	N	NA	N	N	N	N	N	N	N	100	127	85	N	Normal	NA	NA	NA	NA	NA	NA	NA	NA	NA	N
300	45	Bangladesh	Y	Y	Y	51	36	Y	31	Y	Y	N	N	N	N	N	98	139	89	N	Normal	N	N	Y	N	N	N	N	N	N	NA
301	29	Bangladesh	NA	NA	Y	NA	36	Y	NA	Y	Y	N	Y	N	N	N	100	117	78	N	Normal	NA	NA	NA	NA	NA	NA	NA	NA	NA	NA
302	36	Others	NA	NA	Y	NA	9	Y	NA	NA	NA	NA	NA	NA	N	N	98	113	76	N	Normal	NA	NA	NA	NA	NA	NA	NA	NA	NA	NA
303	29	Bangladesh	N	N	Y	25	20	Y	7	Y	Y	N	Y	N	N	N	100	112	72	N	Normal	NA	NA	NA	NA	NA	NA	NA	NA	NA	N
304	26	Indian	NA	NA	Y	NA	19	Y	NA	Y	Y	N	N	N	N	N	100	138	87	N	Normal	N	N	Y	N	N	Y	N	N	N	NA
305	30	Indian	N	N	Y	NA	22	Y	9	Y	N	N	N	N	N	N	100	106	78	N	Normal	N	N	Y	N	N	N	N	N	N	NA
306	34	Bangladesh	NA	NA	Y	NA	22	Y	7	Y	N	N	N	N	N	N	100	134	93	N	Normal	NA	NA	NA	NA	NA	NA	NA	NA	NA	NA
307	33	Bangladesh	NA	NA	Y	NA	35	Y	NA	NA	NA	NA	NA	NA	N	N	97	120	64	N	Normal	NA	NA	NA	NA	NA	NA	NA	NA	NA	NA
308	31	Indian	NA	NA	Y	24	NA	Y	NA	Y	Y	N	N	N	N	N	100	127	74	N	Others	NA	NA	NA	NA	NA	NA	NA	NA	NA	N
309	34	Bangladesh	NA	NA	Y	NA	29	Y	7	Y	N	N	N	N	N	N	100	118	72	N	Normal	N	N	Y	N	N	N	N	N	N	NA
310	30	Indian	N	N	Y	NA	17	Y	20	N	Y	N	N	N	N	N	100	112	83	N	Normal	N	N	Y	N	N	Y	N	N	N	Y
311	29	Bangladesh	N	N	Y	NA	26	Y	8	Y	N	N	N	N	N	N	96	100	62	N	Normal	NA	NA	NA	NA	NA	NA	NA	NA	NA	NA
312	30	Bangladesh	N	N	Y	NA	22	Y	NA	N	Y	N	N	N	N	N	100	110	65	N	Normal	N	N	N	Y	N	N	N	N	N	NA
313	34	Indian	NA	NA	Y	NA	21	Y	NA	N	Y	N	N	N	N	N	100	129	90	N	Normal	NA	NA	NA	NA	NA	NA	NA	NA	NA	NA
314	34	Indian	N	N	Y	26	44	Y	17	N	Y	N	N	N	N	N	100	121	78	N	Normal	N	N	Y	N	N	N	N	N	Y	N
315	25	Bangladesh	NA	NA	Y	NA	20	Y	NA	Y	N	N	N	N	N	N	99	117	73	N	Normal	N	N	N	N	N	Y	N	N	N	NA
316	33	Bangladesh	N	N	Y	NA	19	Y	10	N	Y	N	N	N	N	N	100	113	89	N	Normal	NA	NA	NA	NA	NA	NA	NA	NA	NA	NA
317	31	Bangladesh	N	N	Y	23	18	Y	10	Y	Y	N	N	N	N	N	100	129	92	N	Normal	NA	NA	NA	NA	NA	NA	NA	NA	NA	N
318	29	Bangladesh	NA	NA	Y	NA	18	Y	20	Y	N	N	Y	N	N	N	100	122	71	N	Normal	NA	NA	NA	NA	NA	NA	NA	NA	NA	NA
319	34	Indian	N	N	Y	NA	18	Y	10	Y	N	N	Y	N	N	N	100	130	83	N	Normal	NA	NA	NA	NA	NA	NA	NA	NA	NA	NA
320	34	Bangladesh	NA	NA	Y	NA	21	Y	10	N	Y	N	N	N	N	N	98	104	66	N	Normal	NA	NA	NA	NA	NA	NA	NA	NA	NA	NA
321	35	Others	NA	NA	Y	30	21	Y	7	N	Y	N	N	N	N	N	98	126	91	N	Normal	NA	NA	NA	NA	NA	NA	NA	NA	NA	NA
322	27	Indian	NA	NA	Y	NA	18	Y	NA	N	N	N	N	N	N	N	100	120	80	N	Normal	NA	NA	NA	NA	NA	NA	NA	NA	NA	NA
323	26	Indian	N	N	Y	NA	25	Y	11	Y	Y	N	N	N	N	N	99	125	70	N	Normal	NA	NA	NA	NA	NA	NA	NA	NA	NA	NA
324	26	Bangladesh	N	N	Y	NA	21	Y	NA	Y	N	N	N	N	N	N	100	107	69	N	Normal	N	N	Y	N	N	N	N	Y	N	NA
325	23	Indian	N	N	Y	NA	15	Y	6	N	N	N	Y	N	N	N	100	122	65	N	Normal	NA	NA	NA	NA	NA	NA	NA	NA	NA	NA
326	29	Bangladesh	NA	NA	Y	NA	18	Y	NA	Y	N	N	Y	N	N	N	100	122	83	N	Others	N	Y	N	N	N	N	N	N	N	NA
327	27	Indian	N	N	Y	NA	18	Y	10	Y	N	N	N	N	N	N	100	123	94	N	Normal	N	N	Y	N	N	N	N	Y	N	NA
328	34	Indian	N	N	Y	NA	21	Y	8	Y	Y	N	N	N	N	N	100	139	95	N	Normal	N	N	N	N	N	N	N	N	Y	NA
329	31	Bangladesh	N	N	Y	NA	20	Y	10	Y	N	N	N	N	N	N	100	128	92	N	Normal	N	N	N	N	N	Y	N	N	N	NA
330	32	Bangladesh	N	N	Y	27	20	Y	9	Y	N	N	Y	N	N	N	100	119	68	N	Normal	N	N	N	Y	N	N	N	N	N	N
331	35	Indian	N	N	Y	NA	20	Y	13	N	Y	N	Y	N	N	N	100	124	67	N	Normal	NA	NA	NA	NA	NA	NA	NA	NA	NA	Y
332	28	Indian	N	N	Y	25	16	Y	8	N	Y	N	N	N	N	Y	100	137	82	N	Normal	N	N	Y	N	N	N	N	N	N	N
333	23	Indian	N	N	Y	14	28	Y	NA	N	Y	N	N	N	N	N	100	127	79	N	Normal	NA	NA	NA	NA	NA	NA	NA	NA	NA	N
334	26	Bangladesh	N	N	Y	57	18	Y	10	Y	Y	N	N	N	N	N	100	112	71	N	Normal	N	Y	Y	N	N	N	N	N	N	NA
335	26	Bangladesh	NA	NA	Y	NA	20	Y	NA	NA	NA	NA	NA	NA	N	N	100	128	84	N	Opacity or haziness	NA	NA	NA	NA	NA	NA	NA	NA	NA	NA
336	29	Bangladesh	N	N	Y	NA	20	Y	NA	Y	N	N	Y	N	N	N	100	129	82	N	Normal	N	N	N	N	N	Y	N	N	Y	NA
337	28	Indian	N	N	Y	NA	18	Y	10	Y	N	N	Y	N	N	N	100	125	90	N	Normal	NA	NA	NA	NA	NA	NA	NA	NA	NA	NA
338	26	Indian	NA	NA	Y	25	20	Y	7	Y	N	N	N	N	Y	N	100	111	70	N	Normal	N	N	Y	N	N	N	N	N	N	N
339	33	Bangladesh	N	N	Y	NA	20	Y	7	Y	N	N	Y	N	N	N	99	108	79	N	Normal	N	Y	N	N	N	N	N	N	Y	NA
340	28	Bangladesh	N	N	Y	NA	28	Y	17	Y	Y	N	N	N	N	N	100	104	84	N	Normal	NA	NA	NA	NA	NA	NA	NA	NA	NA	NA
341	35	Bangladesh	N	N	Y	26	19	Y	10	Y	Y	N	N	N	N	N	95	122	79	N	Normal	NA	NA	NA	NA	NA	NA	NA	NA	NA	N
342	34	Indian	N	N	Y	23	17	Y	10	Y	Y	N	N	N	N	N	100	106	73	N	Normal	N	N	Y	N	N	Y	N	N	N	N
343	30	Bangladesh	N	N	Y	NA	19	Y	8	Y	Y	N	N	N	N	N	100	131	94	N	Normal	Y	N	N	N	N	N	N	N	N	NA
344	24	Bangladesh	N	N	Y	NA	17	Y	10	Y	N	N	Y	N	N	N	100	118	72	N	Normal	N	N	Y	N	N	N	N	N	N	NA
345	33	Indian	NA	NA	Y	NA	17	Y	8	Y	N	N	N	N	N	N	100	139	95	N	Normal	NA	NA	NA	NA	NA	NA	NA	NA	NA	NA
346	27	Bangladesh	NA	NA	Y	NA	19	Y	9	Y	N	N	N	N	N	N	100	115	73	N	Normal	N	N	Y	Y	N	Y	N	N	N	NA
347	29	Indian	NA	NA	Y	NA	18	Y	10	Y	N	N	N	N	N	N	100	115	73	N	Normal	N	N	Y	N	N	N	N	N	N	NA
348	28	Bangladesh	NA	NA	Y	NA	19	Y	7	Y	N	N	N	N	N	N	100	119	67	N	Normal	N	Y	N	N	N	N	N	N	N	NA
349	28	Bangladesh	NA	NA	Y	24	18	Y	NA	Y	N	N	N	N	N	N	99	128	83	N	Normal	N	Y	N	N	N	N	N	N	N	N
350	26	Bangladesh	N	N	Y	24	18	Y	NA	Y	N	N	Y	N	N	N	100	128	88	N	Others	N	Y	Y	Y	N	Y	N	N	N	N
351	31	Bangladesh	NA	NA	Y	23	21	Y	NA	N	Y	N	N	N	N	N	99	119	71	N	Normal	N	N	Y	N	N	N	N	N	N	N
352	24	Bangladesh	N	N	Y	NA	21	Y	9	Y	Y	N	N	N	N	N	98	112	76	N	Normal	N	N	Y	N	N	Y	N	N	N	NA
353	26	Indian	NA	NA	Y	NA	18	Y	NA	Y	N	N	N	N	N	N	100	124	71	N	Others	N	Y	Y	N	N	Y	N	Y	N	NA
354	30	Bangladesh	N	N	Y	NA	34	Y	11	Y	Y	N	N	N	N	N	100	113	76	N	Normal	NA	NA	NA	NA	NA	NA	NA	NA	NA	NA
355	34	Bangladesh	NA	NA	Y	23	17	Y	NA	N	Y	N	N	N	N	N	99	113	80	N	Normal	N	N	Y	N	N	N	N	N	N	N
356	22	Bangladesh	NA	NA	Y	NA	17	Y	14	NA	NA	NA	NA	NA	N	Y	99	123	84	N	NA	N	N	Y	N	N	N	N	N	N	NA
357	32	Indian	N	N	Y	24	15	Y	6	Y	Y	N	N	N	N	N	100	115	77	N	Normal	Y	N	N	N	N	N	N	N	N	N
358	35	Bangladesh	N	N	Y	25	18	Y	18	Y	N	N	N	N	N	N	98	130	85	N	Normal	N	N	Y	N	N	N	N	N	N	N
359	32	Indian	N	N	Y	29	18	Y	13	Y	Y	N	Y	N	N	N	100	102	65	N	Normal	N	N	Y	N	N	N	N	N	N	NA
360	32	Bangladesh	N	N	Y	NA	19	Y	NA	Y	Y	N	N	N	N	N	100	106	81	N	Normal	NA	NA	NA	NA	NA	NA	NA	NA	NA	Y
361	33	Bangladesh	NA	NA	Y	25	49	Y	38	N	Y	N	N	N	N	N	100	128	89	N	Normal	N	Y	Y	N	N	N	N	N	N	N
362	31	Others	N	N	Y	NA	18	Y	5	Y	N	N	N	N	N	N	100	128	89	N	Normal	N	N	Y	N	N	Y	N	N	N	NA
363	27	Others	NA	NA	Y	NA	41	Y	29	N	Y	N	N	N	N	N	100	140	95	N	Normal	N	Y	Y	N	N	N	N	N	N	NA
364	35	Bangladesh	N	N	Y	NA	17	Y	NA	Y	Y	N	Y	N	N	N	98	119	74	N	Normal	N	N	Y	Y	N	N	N	N	N	Y
365	34	Others	N	N	Y	NA	10	Y	7	Y	Y	N	N	N	N	N	99	101	58	N	Normal	N	N	N	N	N	Y	N	N	N	NA
366	26	Bangladesh	N	N	Y	NA	23	Y	10	Y	Y	N	N	N	N	N	100	120	76	N	Normal	N	Y	Y	N	N	N	N	N	N	NA
367	29	Indian	N	N	Y	24	17	Y	10	N	Y	N	N	N	N	N	100	115	75	N	Normal	Y	N	N	N	N	N	N	N	N	N
368	35	Bangladesh	Y	N	Y	24	17	Y	11	N	Y	N	N	N	N	Y	99	131	105	N	Normal	N	Y	N	N	N	Y	N	N	N	N
369	28	Indian	N	N	Y	NA	18	Y	7	Y	N	N	Y	N	N	N	100	120	64	N	Others	N	N	Y	N	N	N	N	N	Y	Y
370	26	Indian	N	N	Y	NA	17	Y	NA	Y	N	N	Y	N	N	N	100	118	72	N	Normal	N	N	Y	N	N	Y	N	N	N	NA
371	28	Bangladesh	N	N	Y	25	17	Y	NA	Y	N	N	Y	N	N	N	100	128	78	N	Normal	N	N	Y	N	N	Y	N	N	Y	N
372	24	Bangladesh	N	N	Y	NA	19	Y	8	Y	N	N	Y	N	Y	N	99	128	87	N	Normal	N	Y	Y	N	N	N	N	N	N	NA
373	34	Bangladesh	N	N	Y	NA	18	Y	9	Y	N	N	N	N	N	Y	99	118	89	N	Others	N	N	Y	Y	N	N	N	N	Y	NA
374	32	Bangladesh	N	N	Y	NA	18	Y	10	N	Y	N	Y	N	N	N	100	117	84	N	Normal	N	N	Y	N	N	Y	N	N	Y	NA
375	29	Indian	N	N	Y	25	18	Y	7	Y	N	N	N	N	N	N	100	116	59	N	Normal	N	N	Y	N	N	N	N	N	N	N
376	24	Indian	N	N	Y	13	19	Y	NA	N	N	N	N	N	Y	N	100	128	87	N	Normal	N	N	Y	N	N	Y	N	N	N	N
377	22	Bangladesh	NA	NA	Y	NA	NA	Y	12	Y	Y	N	N	N	N	N	100	124	84	N	NA	N	N	Y	N	N	Y	N	N	Y	NA
378	29	Bangladesh	NA	NA	Y	NA	18	Y	15	N	Y	N	N	N	N	N	100	131	99	N	Normal	N	Y	Y	N	N	Y	N	N	N	Y
379	30	Bangladesh	N	N	Y	26	20	Y	NA	Y	Y	N	N	N	N	N	100	116	69	N	Normal	N	N	Y	N	N	N	N	N	N	N
380	34	Bangladesh	N	N	Y	NA	18	Y	12	Y	N	N	N	N	N	N	99	120	78	N	Normal	NA	NA	NA	NA	NA	NA	NA	NA	NA	NA
381	35	Indian	N	N	Y	NA	18	Y	10	N	N	N	Y	N	N	N	100	138	97	N	Normal	NA	NA	NA	NA	NA	NA	NA	NA	NA	NA
382	28	Indian	NA	NA	Y	NA	NA	Y	NA	Y	N	N	N	N	Y	N	100	127	79	N	Normal	NA	NA	NA	NA	NA	NA	NA	NA	NA	NA
383	29	Indian	NA	NA	Y	NA	NA	Y	14	Y	Y	N	N	N	N	N	100	145	89	N	Opacity or haziness	NA	NA	NA	NA	NA	NA	NA	NA	NA	NA
384	30	Bangladesh	N	N	Y	NA	21	Y	10	Y	N	N	Y	N	N	N	100	126	74	N	Normal	NA	NA	NA	NA	NA	NA	NA	NA	NA	Y
385	30	Indian	N	N	Y	NA	16	Y	15	Y	N	N	N	N	N	N	99	115	83	N	Others	NA	NA	NA	NA	NA	NA	NA	NA	NA	Y
386	31	Bangladesh	NA	NA	Y	14	NA	Y	NA	N	Y	N	N	N	N	N	100	149	88	N	Normal	NA	NA	NA	NA	NA	NA	NA	NA	NA	N
387	32	Indian	N	N	Y	24	18	Y	13	Y	N	N	Y	N	N	N	100	125	79	N	Opacity or haziness	NA	NA	NA	NA	NA	NA	NA	NA	NA	N
388	32	Bangladesh	N	N	Y	NA	16	Y	14	Y	N	N	N	N	N	N	99	149	98	N	Opacity or haziness	NA	NA	NA	NA	NA	NA	NA	NA	NA	NA
389	32	Bangladesh	N	N	Y	NA	18	Y	13	Y	Y	N	N	N	N	N	100	126	84	N	Opacity or haziness	NA	NA	NA	NA	NA	NA	NA	NA	NA	NA
390	34	Others	N	N	Y	24	16	Y	NA	Y	Y	N	N	N	N	N	100	144	89	N	Normal	NA	NA	NA	NA	NA	NA	NA	NA	NA	N
391	34	Bangladesh	N	N	Y	NA	18	Y	6	Y	Y	N	N	N	Y	N	100	130	84	N	Normal	NA	NA	NA	NA	NA	NA	NA	NA	NA	NA
392	34	Bangladesh	N	N	Y	NA	17	Y	13	Y	N	N	N	N	N	N	100	124	92	N	Normal	NA	NA	NA	NA	NA	NA	NA	NA	NA	NA
393	34	Bangladesh	N	N	Y	NA	18	Y	NA	N	N	N	Y	N	N	N	100	109	62	N	Normal	NA	NA	NA	NA	NA	NA	NA	NA	NA	NA
394	34	Bangladesh	N	N	Y	NA	17	Y	6	Y	Y	N	N	N	N	N	100	111	69	N	Normal	NA	NA	NA	NA	NA	NA	NA	NA	NA	NA
395	34	Bangladesh	N	N	Y	25	NA	Y	NA	Y	N	N	N	N	N	N	100	124	86	N	Normal	NA	NA	NA	NA	NA	NA	NA	NA	NA	N
396	34	Indian	N	N	Y	NA	29	Y	7	N	Y	N	N	N	N	N	98	122	83	N	Normal	NA	NA	NA	NA	NA	NA	NA	NA	NA	NA
397	35	Bangladesh	N	N	Y	NA	20	Y	10	Y	N	N	N	N	N	N	100	116	80	N	Normal	NA	NA	NA	NA	NA	NA	NA	NA	NA	NA
398	35	Bangladesh	N	N	Y	NA	16	Y	10	Y	N	N	Y	N	N	N	99	129	84	N	Normal	NA	NA	NA	NA	NA	NA	NA	NA	NA	NA
399	33	Indian	N	N	Y	25	19	Y	NA	N	N	N	N	N	N	Y	100	152	91	N	Normal	NA	NA	NA	NA	NA	NA	NA	NA	NA	N
400	33	Bangladesh	N	N	Y	26	19	Y	10	N	Y	N	N	N	N	N	100	138	87	N	Normal	NA	NA	NA	NA	NA	NA	NA	NA	NA	N
401	31	Bangladesh	N	N	Y	25	19	Y	NA	N	Y	Y	Y	N	N	N	100	105	71	N	Normal	NA	NA	NA	NA	NA	NA	NA	NA	NA	N
402	34	Bangladesh	N	N	Y	NA	21	Y	NA	Y	Y	N	N	N	N	N	99	156	97	N	Others	NA	NA	NA	NA	NA	NA	NA	NA	NA	Y
403	31	Bangladesh	N	N	Y	NA	18	Y	6	N	Y	N	N	N	N	N	97	129	86	N	Normal	NA	NA	NA	NA	NA	NA	NA	NA	NA	Y
404	33	Bangladesh	NA	NA	Y	20	NA	Y	3	Y	Y	N	N	N	N	N	100	115	82	N	Opacity or haziness	NA	NA	NA	NA	NA	NA	NA	NA	NA	N
405	35	Bangladesh	N	N	Y	25	18	Y	8	Y	Y	N	N	N	N	N	100	113	72	N	Opacity or haziness	NA	NA	NA	NA	NA	NA	NA	NA	NA	N
406	33	Bangladesh	N	N	Y	24	25	Y	10	N	N	N	Y	N	N	N	99	117	80	N	Normal	NA	NA	NA	NA	NA	NA	NA	NA	NA	N
407	35	Indian	N	N	Y	24	18	Y	NA	Y	Y	N	Y	N	N	N	100	125	89	N	Normal	NA	NA	NA	NA	NA	NA	NA	NA	NA	N
408	31	Bangladesh	NA	NA	Y	NA	NA	Y	11	Y	Y	N	Y	N	N	N	100	111	62	N	NA	NA	NA	NA	NA	NA	NA	NA	NA	NA	Y
409	33	Bangladesh	N	N	Y	NA	18	Y	10	Y	N	N	N	N	N	N	100	137	87	N	Opacity or haziness	NA	NA	NA	NA	NA	NA	NA	NA	NA	NA
410	33	Bangladesh	N	N	Y	NA	18	Y	NA	Y	N	N	N	N	Y	Y	99	132	84	N	NA	NA	NA	NA	NA	NA	NA	NA	NA	NA	Y
411	31	Bangladesh	N	N	Y	23	17	Y	10	Y	N	N	N	N	N	N	99	118	74	N	Opacity or haziness	NA	NA	NA	NA	NA	NA	NA	NA	NA	N
412	32	Indian	N	N	Y	NA	17	Y	10	Y	Y	N	N	N	N	N	100	133	83	N	Opacity or haziness	NA	NA	NA	NA	NA	NA	NA	NA	NA	NA
413	32	Indian	N	N	Y	24	17	Y	7	Y	N	N	N	N	N	N	100	102	59	N	Normal	NA	NA	NA	NA	NA	NA	NA	NA	NA	N
414	34	Indian	N	N	Y	NA	17	Y	NA	Y	N	N	N	N	N	N	100	128	81	N	NA	NA	NA	NA	NA	NA	NA	NA	NA	NA	NA
415	35	Bangladesh	Y	Y	Y	NA	28	Y	NA	Y	Y	N	N	N	N	N	99	119	80	N	Normal	NA	NA	NA	NA	NA	NA	NA	NA	NA	Y
416	29	Indian	NA	NA	Y	NA	17	Y	6	Y	N	N	N	N	N	N	100	113	72	N	Normal	NA	NA	NA	NA	NA	NA	NA	NA	NA	Y
417	35	Indian	N	N	Y	51	17	Y	10	Y	Y	N	N	N	N	N	100	127	75	N	Normal	NA	NA	NA	NA	NA	NA	NA	NA	NA	NA
418	28	Bangladesh	N	N	Y	NA	17	Y	10	Y	Y	N	N	N	N	N	100	134	94	N	Normal	NA	NA	NA	NA	NA	NA	NA	NA	NA	NA
419	31	Bangladesh	Y	Y	Y	24	18	Y	15	Y	Y	N	Y	N	N	N	99	117	78	N	Normal	NA	NA	NA	NA	NA	NA	NA	NA	NA	N
420	31	Bangladesh	N	N	Y	NA	16	Y	NA	Y	Y	N	N	N	N	N	100	135	98	N	Normal	NA	NA	NA	NA	NA	NA	NA	NA	NA	NA
421	30	Bangladesh	N	N	Y	22	18	Y	10	Y	Y	N	Y	N	N	Y	100	100	72	N	Normal	NA	NA	NA	NA	NA	NA	NA	NA	NA	N
422	29	Bangladesh	N	N	Y	NA	17	Y	NA	Y	N	N	Y	N	N	Y	100	141	86	N	Normal	NA	NA	NA	NA	NA	NA	NA	NA	NA	NA
423	30	Bangladesh	NA	NA	Y	NA	17	Y	11	Y	Y	N	Y	N	N	N	99	144	84	N	NA	NA	NA	NA	NA	NA	NA	NA	NA	NA	NA
424	26	Bangladesh	N	N	Y	NA	16	Y	13	Y	Y	N	N	N	N	Y	100	124	84	N	Opacity or haziness	NA	NA	NA	NA	NA	NA	NA	NA	NA	NA
425	30	Bangladesh	N	N	Y	NA	17	Y	10	N	Y	N	N	N	N	N	99	128	75	N	Normal	NA	NA	NA	NA	NA	NA	NA	NA	NA	NA
426	27	Others	NA	NA	Y	NA	17	Y	11	N	Y	N	N	N	N	N	98	103	62	N	Normal	NA	NA	NA	NA	NA	NA	NA	NA	NA	NA
427	21	Others	NA	NA	Y	NA	44	Y	NA	Y	N	N	N	N	N	N	98	137	94	N	Normal	N	N	Y	N	N	Y	N	N	N	NA
428	31	Bangladesh	NA	NA	Y	23	17	Y	NA	N	N	N	N	N	N	N	99	130	88	N	Normal	N	N	Y	N	N	N	Y	N	Y	N
429	34	Bangladesh	N	N	Y	NA	15	Y	NA	Y	Y	N	Y	N	N	N	100	120	91	N	Normal	N	Y	N	Y	N	Y	N	N	Y	NA
430	35	Bangladesh	N	N	Y	NA	17	Y	NA	Y	N	N	N	N	N	N	100	137	95	N	Normal	NA	NA	NA	NA	NA	NA	NA	NA	NA	NA
431	29	Others	N	N	Y	NA	36	Y	NA	Y	Y	N	N	N	N	N	98	117	85	N	Opacity or haziness	N	N	Y	N	N	N	Y	N	Y	NA
432	20	Others	NA	NA	Y	29	24	Y	21	N	Y	N	N	N	Y	N	99	118	73	N	Normal	NA	NA	NA	NA	NA	NA	NA	NA	NA	NA
433	31	Bangladesh	NA	NA	Y	28	22	Y	10	Y	Y	N	N	N	N	N	100	121	84	N	Normal	NA	NA	NA	NA	NA	NA	NA	NA	NA	N
434	34	Bangladesh	N	N	Y	NA	18	Y	24	N	Y	N	N	N	N	N	100	118	80	N	Normal	N	N	Y	N	N	N	Y	N	N	Y
435	32	Bangladesh	N	N	Y	27	15	Y	10	N	Y	N	N	N	N	N	100	124	87	N	Normal	NA	NA	NA	NA	NA	NA	NA	NA	NA	N
436	34	Bangladesh	N	N	Y	NA	16	Y	10	Y	Y	N	N	N	N	N	100	114	72	N	Normal	NA	NA	NA	NA	NA	NA	NA	NA	NA	NA
437	32	Indian	N	N	Y	24	16	Y	7	N	Y	N	N	N	N	N	100	110	76	N	Normal	N	N	N	N	N	N	N	N	Y	N
438	30	Indian	N	N	Y	NA	17	Y	8	Y	Y	N	Y	N	N	N	98	116	82	N	Normal	N	N	Y	N	N	Y	N	N	N	NA
439	30	Indian	N	N	Y	24	18	Y	NA	Y	Y	N	N	N	N	N	100	124	73	N	Normal	NA	NA	NA	NA	NA	NA	NA	NA	NA	N
440	32	Indian	NA	NA	Y	NA	18	Y	NA	N	N	N	N	N	N	N	100	125	85	N	Normal	NA	NA	NA	NA	NA	NA	NA	NA	NA	NA
441	27	Indian	NA	NA	Y	17	18	Y	11	N	Y	N	N	N	N	N	100	131	88	N	Normal	N	Y	Y	N	N	N	N	N	N	N
442	22	Bangladesh	N	N	Y	NA	15	Y	10	Y	N	N	N	N	N	N	100	111	74	N	Normal	NA	NA	NA	NA	NA	NA	NA	NA	NA	NA
443	31	Bangladesh	N	N	Y	23	15	Y	13	N	Y	N	Y	N	N	N	100	155	106	N	Normal	NA	NA	NA	NA	NA	NA	NA	NA	NA	N
444	31	Indian	N	N	Y	NA	25	Y	NA	Y	N	N	N	N	Y	Y	100	129	87	N	Normal	NA	NA	NA	NA	NA	NA	NA	NA	NA	Y
445	32	Bangladesh	N	N	Y	NA	20	Y	10	N	Y	N	N	N	N	N	100	132	93	N	Normal	NA	NA	NA	NA	NA	NA	NA	NA	NA	NA
446	28	Bangladesh	N	N	Y	NA	18	Y	NA	N	Y	N	Y	N	N	N	100	132	83	N	Normal	NA	NA	NA	NA	NA	NA	NA	NA	NA	NA
447	25	Bangladesh	N	N	Y	22	16	Y	10	N	Y	N	Y	N	N	N	100	141	92	N	Normal	NA	NA	NA	NA	NA	NA	NA	NA	NA	N
448	28	Bangladesh	N	N	Y	NA	16	Y	10	N	Y	N	N	N	N	N	99	135	81	N	Normal	NA	NA	NA	NA	NA	NA	NA	NA	NA	NA
449	26	Bangladesh	N	N	Y	NA	21	Y	13	Y	N	N	N	N	N	N	99	121	67	N	Normal	NA	NA	NA	NA	NA	NA	NA	NA	NA	NA
450	35	Bangladesh	N	N	Y	NA	15	Y	10	N	Y	N	Y	N	N	N	98	146	81	N	Normal	NA	NA	NA	NA	NA	NA	NA	NA	NA	NA
451	29	Bangladesh	N	N	Y	NA	14	Y	NA	NA	NA	NA	NA	NA	N	N	100	119	90	N	Normal	NA	NA	NA	NA	NA	NA	NA	NA	NA	NA
452	33	Bangladesh	N	N	Y	NA	15	Y	10	NA	NA	NA	NA	NA	N	N	100	127	88	N	Normal	NA	NA	NA	NA	NA	NA	NA	NA	NA	NA
453	35	Bangladesh	N	N	Y	NA	15	Y	24	N	Y	N	N	N	N	N	100	141	98	N	Normal	NA	NA	NA	NA	NA	NA	NA	NA	NA	Y
454	31	Indian	NA	NA	Y	NA	21	Y	11	Y	N	N	Y	N	N	N	100	115	86	N	Normal	N	Y	N	N	N	N	N	N	N	Y
455	24	Bangladesh	N	N	Y	NA	17	Y	NA	NA	NA	NA	NA	NA	N	N	99	110	74	N	Normal	NA	NA	NA	NA	NA	NA	NA	NA	NA	Y
456	35	Bangladesh	N	N	Y	NA	19	Y	NA	Y	Y	N	N	N	N	Y	98	123	86	N	Normal	NA	NA	NA	NA	NA	NA	NA	NA	NA	NA
457	23	Bangladesh	Y	N	Y	NA	21	Y	NA	Y	Y	N	N	N	N	N	100	122	91	N	Normal	NA	NA	NA	NA	NA	NA	NA	NA	NA	NA
458	21	Indian	NA	NA	Y	NA	34	Y	10	Y	N	N	N	N	N	N	100	128	94	N	Normal	NA	NA	NA	NA	NA	NA	NA	NA	NA	NA
459	31	Bangladesh	N	N	Y	NA	16	Y	10	NA	NA	NA	NA	NA	N	N	100	123	77	N	Normal	NA	NA	NA	NA	NA	NA	NA	NA	NA	NA
460	30	Bangladesh	N	N	Y	NA	17	Y	10	Y	N	N	Y	N	N	N	100	115	81	N	Normal	NA	NA	NA	NA	NA	NA	NA	NA	NA	NA
461	25	Bangladesh	N	N	Y	NA	14	Y	18	Y	N	N	N	N	N	N	100	107	81	N	Normal	NA	NA	NA	NA	NA	NA	NA	NA	NA	Y
462	28	Indian	NA	NA	Y	NA	16	Y	8	Y	N	N	Y	N	N	N	100	122	77	N	Normal	NA	NA	NA	NA	NA	NA	NA	NA	NA	NA
463	28	Indian	N	N	Y	NA	17	Y	10	NA	NA	NA	NA	NA	N	N	99	110	77	N	Normal	NA	NA	NA	NA	NA	NA	NA	NA	NA	NA
464	30	Bangladesh	N	N	Y	NA	17	Y	12	N	N	Y	N	N	N	N	100	119	90	N	Normal	NA	NA	NA	NA	NA	NA	NA	NA	NA	NA
465	22	Bangladesh	NA	NA	Y	55	16	Y	10	Y	N	N	Y	N	N	N	100	130	87	N	Normal	NA	NA	NA	NA	NA	NA	NA	NA	NA	NA
466	25	Indian	N	N	Y	NA	15	Y	10	N	Y	N	N	N	N	N	100	137	80	N	Normal	NA	NA	NA	NA	NA	NA	NA	NA	NA	NA
467	27	Bangladesh	NA	NA	Y	23	16	Y	10	Y	Y	N	N	N	N	N	100	124	89	N	Normal	NA	NA	NA	NA	NA	NA	NA	NA	NA	N
468	29	Bangladesh	N	N	Y	NA	15	Y	10	Y	Y	N	N	N	N	N	100	121	88	N	Normal	NA	NA	NA	NA	NA	NA	NA	NA	NA	NA
469	32	Bangladesh	N	N	N	NA	27	Y	8	N	Y	N	N	N	N	N	99	121	85	N	Normal	N	N	Y	Y	N	N	N	N	Y	NA
470	31	Bangladesh	N	N	N	NA	30	Y	10	Y	N	N	Y	N	N	N	100	128	88	N	Normal	N	N	Y	N	N	N	N	N	N	NA
471	23	Bangladesh	N	N	N	27	29	Y	12	Y	N	N	N	N	N	N	99	111	62	N	Normal	N	N	Y	N	N	N	N	N	N	N
472	34	Indian	NA	NA	N	NA	39	Y	23	N	Y	N	N	N	N	N	99	108	63	N	Normal	N	N	Y	N	N	Y	Y	N	Y	NA
473	24	Bangladesh	N	N	N	NA	6	Y	0	Y	N	N	N	N	N	N	99	120	76	N	Normal	N	N	Y	N	N	N	N	N	N	NA
474	30	Bangladesh	N	N	N	NA	36	Y	10	Y	N	N	N	N	N	N	100	135	89	N	Others	N	N	Y	N	N	N	N	N	N	NA
475	33	Bangladesh	N	N	N	50	27	Y	10	N	N	Y	N	N	N	N	100	131	89	N	Normal	NA	NA	NA	NA	NA	NA	NA	NA	NA	NA
476	30	Bangladesh	Y	Y	N	49	36	Y	34	Y	Y	N	N	N	N	N	99	138	97	N	Normal	NA	NA	NA	NA	NA	NA	NA	NA	NA	NA
477	34	Bangladesh	N	N	N	NA	21	Y	NA	N	Y	N	N	N	N	Y	99	129	91	N	Normal	NA	NA	NA	NA	NA	NA	NA	NA	NA	NA
478	23	Indian	N	N	N	NA	35	Y	13	Y	N	N	Y	N	N	N	100	126	73	N	Normal	NA	NA	NA	NA	NA	NA	NA	NA	NA	NA
479	22	Indian	N	N	N	17	40	Y	10	Y	N	N	N	N	N	N	99	106	78	N	Normal	N	Y	N	N	N	N	N	N	N	N
480	27	Bangladesh	NA	NA	N	NA	28	Y	10	Y	N	N	N	N	N	N	100	118	78	N	Normal	NA	NA	NA	NA	NA	NA	NA	NA	NA	NA
481	32	Bangladesh	NA	NA	N	NA	27	Y	10	N	Y	N	N	N	N	N	99	121	73	N	Normal	NA	NA	NA	NA	NA	NA	NA	NA	NA	NA
482	24	Bangladesh	NA	NA	N	NA	38	Y	10	Y	N	N	N	N	N	N	100	137	92	N	Normal	NA	NA	NA	NA	NA	NA	NA	NA	NA	NA
483	27	Indian	N	N	N	NA	49	Y	11	Y	N	N	N	N	N	N	100	105	65	N	Others	N	N	Y	N	N	Y	N	N	N	NA
484	33	Bangladesh	N	N	N	NA	28	Y	10	Y	N	N	N	N	N	N	100	120	87	N	Normal	NA	NA	NA	NA	NA	NA	NA	NA	NA	NA
485	32	Bangladesh	NA	NA	N	23	39	Y	13	Y	N	N	N	N	N	N	100	148	94	N	Normal	N	N	N	N	N	Y	N	N	N	N
486	26	Bangladesh	NA	NA	N	NA	37	N	NA	N	N	N	N	N	N	N	100	128	89	N	Normal	NA	NA	NA	NA	NA	NA	NA	NA	NA	NA
487	25	Bangladesh	N	N	N	51	38	Y	10	Y	N	N	N	N	N	N	100	122	86	N	Normal	NA	NA	NA	NA	NA	NA	NA	NA	NA	NA
488	34	Bangladesh	N	N	N	NA	39	Y	9	Y	N	N	Y	N	N	N	100	136	98	N	Normal	N	N	N	N	N	Y	N	N	N	NA
489	25	Bangladesh	N	N	N	NA	40	Y	11	Y	N	N	N	N	N	N	100	146	97	N	Normal	N	Y	Y	N	N	N	N	N	N	NA
490	31	Others	NA	NA	N	NA	37	Y	13	Y	Y	N	N	N	N	N	100	125	91	N	Normal	NA	NA	NA	NA	NA	NA	NA	NA	NA	NA
491	27	Indian	NA	NA	N	NA	37	Y	10	N	Y	N	N	N	N	N	99	109	71	N	Normal	N	Y	N	N	N	N	N	N	N	NA
492	28	Bangladesh	N	N	N	NA	29	Y	13	Y	Y	N	N	N	N	N	98	123	87	N	Normal	N	N	N	N	N	N	N	Y	N	NA
493	24	Indian	NA	NA	N	NA	37	Y	13	Y	N	N	N	N	N	N	99	138	88	N	Normal	N	Y	Y	N	N	N	N	N	N	NA
494	27	Indian	N	N	N	NA	37	N	NA	N	N	N	N	N	N	N	100	117	70	N	Normal	NA	NA	NA	NA	NA	NA	NA	NA	NA	NA
495	28	Indian	NA	NA	N	NA	36	N	NA	N	N	N	N	N	N	N	100	130	90	N	Normal	NA	NA	NA	NA	NA	NA	NA	NA	NA	NA
496	32	Bangladesh	N	N	N	NA	27	Y	13	Y	Y	N	N	N	N	N	99	125	87	N	Normal	NA	NA	NA	NA	NA	NA	NA	NA	NA	NA
497	29	Bangladesh	NA	NA	N	23	29	Y	13	Y	Y	N	N	N	Y	N	99	126	83	N	Normal	Y	Y	Y	N	N	Y	N	N	N	N
498	29	Indian	N	N	N	22	36	Y	13	Y	Y	N	Y	N	N	N	99	120	67	N	Normal	N	N	N	Y	N	Y	N	N	N	N
499	25	Bangladesh	NA	NA	N	25	30	Y	24	Y	N	N	N	N	N	N	99	127	70	N	Normal	N	N	Y	N	N	N	N	N	N	N
500	20	Bangladesh	N	N	N	NA	38	Y	31	Y	N	N	N	N	N	N	100	103	64	N	Normal	N	N	Y	Y	N	N	N	N	Y	Y
501	25	Indian	NA	NA	N	NA	38	Y	10	N	N	Y	N	N	N	N	99	121	78	N	Normal	NA	NA	NA	NA	NA	NA	NA	NA	NA	NA
502	22	Bangladesh	N	N	N	NA	27	Y	13	Y	N	N	N	N	N	Y	99	99	59	N	Normal	N	Y	N	N	N	N	N	N	N	NA
503	28	Others	N	N	N	NA	36	Y	27	Y	Y	N	N	N	N	N	100	117	87	N	Normal	N	N	Y	N	N	N	N	N	N	NA
504	34	Bangladesh	N	N	N	NA	39	Y	38	Y	Y	N	N	Y	N	N	100	112	78	N	Normal	N	N	Y	N	N	N	N	N	N	NA
505	22	Indian	N	N	N	NA	72	Y	13	N	N	N	N	N	N	N	100	113	83	N	Normal	N	N	Y	N	N	N	N	N	N	NA
506	32	Bangladesh	N	N	N	NA	39	Y	21	Y	Y	N	N	N	N	N	100	124	91	N	Normal	NA	NA	NA	NA	NA	NA	NA	NA	NA	NA
507	29	Bangladesh	N	N	N	NA	39	Y	13	Y	N	N	N	N	N	N	99	123	88	N	Normal	N	Y	Y	N	N	N	N	N	N	NA
508	35	Bangladesh	N	N	N	NA	40	Y	10	Y	N	N	N	N	N	N	99	125	96	N	Normal	N	N	Y	N	N	Y	N	N	Y	NA
509	26	Indian	NA	NA	N	NA	37	Y	15	Y	N	N	Y	N	Y	N	97	113	73	N	Normal	NA	NA	NA	NA	NA	NA	NA	NA	NA	NA
510	31	Indian	NA	NA	N	22	37	Y	10	Y	Y	N	N	N	N	N	100	142	79	N	Normal	NA	NA	NA	NA	NA	NA	NA	NA	NA	N
511	23	Indian	NA	NA	N	NA	37	Y	14	N	Y	N	N	N	N	N	100	117	76	N	Normal	NA	NA	NA	NA	NA	NA	NA	NA	NA	NA
512	28	Bangladesh	NA	NA	N	15	37	Y	34	Y	N	N	Y	N	N	N	100	108	81	N	Others	N	N	Y	N	N	N	N	N	N	N
513	28	Indian	N	N	N	NA	67	Y	10	Y	N	N	Y	N	N	N	100	119	69	N	Normal	N	Y	N	N	N	Y	N	N	N	Y
514	34	Bangladesh	NA	NA	N	NA	37	Y	11	N	N	N	N	N	N	N	99	116	96	N	Normal	N	N	Y	N	N	Y	N	N	N	Y
515	35	Bangladesh	Y	Y	N	NA	36	Y	10	Y	Y	N	N	N	N	N	100	115	71	N	Normal	N	Y	N	N	N	N	N	N	Y	NA
516	32	Bangladesh	N	N	N	NA	38	Y	36	Y	Y	N	N	N	N	N	99	111	80	N	Normal	N	N	N	N	N	N	N	N	Y	NA
517	27	Bangladesh	N	N	N	NA	41	Y	10	Y	Y	N	N	N	N	N	100	124	90	N	Normal	N	N	Y	N	N	N	N	N	N	NA
518	27	Bangladesh	NA	NA	N	NA	38	Y	9	Y	N	N	N	N	N	N	100	136	84	N	Normal	N	N	Y	N	N	Y	N	N	Y	NA
519	33	Bangladesh	N	N	N	NA	36	Y	NA	NA	NA	NA	NA	NA	N	N	99	122	89	N	Normal	N	N	Y	N	N	N	N	N	N	NA
520	32	Bangladesh	NA	NA	N	NA	38	Y	11	N	N	N	Y	N	N	N	100	117	81	N	Normal	N	N	Y	N	N	N	N	N	N	NA
521	34	Bangladesh	NA	NA	Y	19	13	Y	NA	N	N	N	N	N	N	N	98	113	76	N	Normal	N	N	Y	N	N	N	N	N	N	N
522	30	Bangladesh	NA	NA	Y	NA	15	Y	16	Y	N	N	N	N	N	N	100	127	82	N	Normal	N	N	Y	N	N	N	N	N	N	NA
523	27	Bangladesh	NA	NA	Y	32	24	Y	21	Y	N	N	N	N	Y	Y	100	132	72	N	Normal	Y	Y	Y	N	N	N	N	N	N	NA
524	38	Bangladesh	N	N	Y	NA	22	Y	16	Y	N	N	N	N	N	Y	100	134	94	N	Opacity or haziness	N	Y	Y	N	N	N	N	N	N	Y
525	26	Indian	NA	NA	Y	30	17	N	NA	N	N	N	N	N	N	N	100	125	85	N	Normal	NA	NA	NA	NA	NA	NA	NA	NA	NA	NA
526	30	Indian	NA	NA	N	NA	35	Y	11	N	Y	N	N	N	N	N	99	126	68	N	Normal	N	N	Y	N	N	N	N	N	N	NA
527	34	Indian	N	N	N	NA	39	Y	27	Y	Y	N	Y	N	N	N	100	113	70	N	Normal	N	Y	Y	N	N	N	N	N	N	NA
528	31	Indian	NA	NA	N	NA	35	N	NA	N	N	N	N	N	N	N	99	131	90	N	Normal	NA	NA	NA	NA	NA	NA	NA	NA	NA	Y
529	54	Others	NA	NA	Y	NA	30	Y	NA	NA	NA	NA	NA	NA	N	N	100	129	92	N	Normal	N	Y	Y	N	N	N	N	N	N	NA
530	25	Bangladesh	NA	NA	N	NA	38	Y	16	Y	Y	N	N	N	Y	Y	100	135	93	N	Normal	N	N	Y	N	N	N	N	N	N	NA
531	24	Bangladesh	NA	NA	N	NA	42	Y	13	Y	N	N	N	N	N	N	100	119	69	N	Normal	N	Y	N	N	N	Y	N	N	N	Y
532	24	Bangladesh	N	N	N	NA	36	Y	8	Y	Y	N	N	N	N	Y	99	138	89	N	Normal	N	N	N	N	N	N	N	N	Y	NA
533	24	Bangladesh	NA	NA	N	NA	39	Y	10	Y	Y	N	N	N	N	N	100	115	79	N	Normal	N	Y	Y	N	N	N	N	Y	N	Y
534	25	Bangladesh	NA	NA	N	NA	38	N	NA	N	Y	N	N	N	N	N	100	126	75	N	Normal	N	Y	Y	Y	N	N	N	N	N	NA
535	33	Bangladesh	NA	NA	N	NA	39	Y	NA	Y	N	N	N	N	N	N	98	133	86	N	Normal	N	Y	Y	N	N	Y	N	N	N	NA
536	24	Bangladesh	NA	NA	N	NA	38	Y	14	Y	N	N	Y	N	N	N	100	122	84	N	Normal	N	N	Y	N	N	Y	N	N	Y	NA
537	29	Bangladesh	NA	NA	N	NA	37	Y	13	Y	Y	N	N	N	N	N	99	105	75	N	Normal	N	Y	Y	N	N	Y	N	N	Y	NA
538	29	Bangladesh	NA	NA	N	49	36	Y	10	Y	N	N	N	N	N	N	100	109	79	N	Normal	N	N	N	N	N	Y	N	N	Y	NA
539	30	Others	NA	NA	N	16	36	Y	11	Y	N	N	N	N	N	N	99	124	87	N	Normal	N	Y	Y	Y	N	Y	N	N	N	N
540	32	Bangladesh	NA	NA	N	NA	36	Y	11	Y	N	N	Y	N	N	N	99	117	76	N	Normal	N	N	Y	N	N	Y	N	N	N	NA
541	32	Bangladesh	N	N	N	NA	36	Y	22	N	Y	N	N	N	N	N	99	127	89	N	Normal	N	N	Y	N	N	Y	N	N	N	NA
542	32	Bangladesh	N	N	N	NA	37	Y	26	Y	N	N	N	N	N	N	99	133	96	N	Normal	N	N	Y	N	N	Y	N	N	N	Y
543	22	Indian	N	N	N	NA	37	Y	25	Y	N	N	N	N	N	N	100	121	85	N	Normal	N	N	Y	N	N	Y	N	N	N	NA
544	25	Bangladesh	NA	NA	N	NA	39	Y	10	N	Y	N	N	N	N	N	99	122	71	N	Normal	N	N	Y	N	N	N	N	N	N	NA
545	30	Bangladesh	N	N	N	NA	39	Y	10	Y	N	N	Y	N	N	N	100	100	86	N	Normal	N	Y	N	N	N	N	N	N	N	NA
546	32	Bangladesh	NA	NA	N	18	38	Y	15	Y	N	N	N	N	N	N	99	112	86	N	Normal	N	Y	N	N	N	N	N	N	N	N
547	30	Bangladesh	N	N	N	86	37	Y	21	Y	Y	N	N	N	N	N	97	133	92	N	Normal	N	N	Y	N	N	Y	N	N	N	NA
548	34	Bangladesh	N	N	N	NA	39	Y	36	Y	Y	N	Y	N	N	N	99	125	67	N	Normal	N	Y	Y	Y	N	Y	N	N	N	NA
549	26	Bangladesh	N	N	N	NA	37	Y	10	Y	Y	N	Y	N	N	N	97	123	84	N	Normal	NA	NA	NA	NA	NA	NA	NA	NA	NA	NA
550	35	Bangladesh	NA	NA	N	NA	36	Y	23	Y	N	N	N	N	N	N	100	127	97	N	Normal	N	N	Y	N	N	N	N	N	N	NA
551	19	Indian	NA	NA	N	NA	39	N	NA	N	N	N	N	N	N	N	100	118	71	N	Normal	NA	NA	NA	NA	NA	NA	NA	NA	NA	NA
552	23	Bangladesh	NA	NA	N	13	38	N	NA	N	N	N	N	N	N	N	100	111	75	N	Normal	N	N	Y	Y	N	N	N	N	N	N
553	33	Indian	NA	NA	N	NA	39	N	NA	N	N	N	N	N	N	N	100	143	100	N	Normal	N	N	Y	N	N	N	N	Y	Y	NA
554	32	Bangladesh	N	N	N	NA	38	Y	31	Y	Y	N	N	N	N	N	100	106	72	N	Normal	N	Y	N	Y	N	N	N	N	N	NA
555	24	Bangladesh	NA	NA	N	NA	38	Y	NA	NA	NA	NA	NA	NA	N	N	99	129	89	N	Normal	N	Y	N	Y	N	N	N	N	N	NA
556	32	Bangladesh	NA	NA	N	NA	38	Y	36	N	Y	N	N	N	N	N	100	126	83	N	Normal	NA	NA	NA	NA	NA	NA	NA	NA	NA	NA
557	26	Bangladesh	NA	NA	N	NA	38	Y	10	Y	N	N	N	N	N	N	99	128	83	N	Normal	N	N	Y	N	N	N	N	N	Y	Y
558	24	Bangladesh	NA	NA	N	NA	38	Y	11	Y	N	N	Y	N	N	N	99	133	90	N	Normal	N	N	Y	N	N	Y	N	N	Y	NA
559	21	Bangladesh	N	N	N	NA	37	Y	27	Y	N	N	N	N	N	N	99	109	81	N	Normal	NA	NA	NA	NA	NA	NA	NA	NA	NA	NA
560	30	Bangladesh	N	N	N	NA	37	Y	10	Y	N	N	N	N	N	N	99	132	90	N	Normal	N	N	Y	N	N	N	N	N	N	NA
561	20	Indian	NA	NA	N	NA	37	N	NA	N	N	N	N	N	N	N	100	136	88	N	Normal	N	N	Y	N	N	Y	N	N	N	NA
562	34	Bangladesh	N	N	N	NA	37	Y	10	Y	Y	N	Y	N	N	N	99	122	90	N	Normal	N	N	Y	N	N	N	N	N	N	NA
563	35	Bangladesh	N	N	N	NA	37	Y	10	N	Y	N	N	N	N	N	99	131	98	N	Normal	N	N	Y	N	N	N	N	N	N	NA
564	31	Bangladesh	NA	NA	N	NA	38	Y	11	Y	N	N	N	N	N	N	99	133	91	N	Normal	N	N	Y	N	N	Y	N	N	N	NA
565	29	Bangladesh	NA	NA	N	NA	36	Y	14	Y	N	N	N	N	Y	N	99	134	90	N	Normal	N	Y	Y	Y	N	N	N	N	N	NA
566	23	Bangladesh	NA	NA	N	NA	36	Y	13	Y	N	N	N	N	N	N	99	118	76	N	Normal	N	Y	N	N	N	N	N	N	N	NA
567	31	Bangladesh	N	N	N	NA	36	Y	13	Y	N	N	Y	N	N	N	99	130	94	N	Normal	N	N	Y	N	N	N	N	N	N	NA
568	32	Bangladesh	NA	NA	N	NA	36	Y	24	N	Y	N	N	N	Y	N	100	137	96	N	Normal	N	N	Y	N	N	N	N	N	Y	NA
569	27	Bangladesh	N	N	N	NA	39	Y	22	Y	N	N	N	N	N	N	99	116	87	N	Others	Y	Y	N	N	N	N	N	Y	Y	NA
570	33	Bangladesh	N	N	N	NA	39	Y	13	Y	N	N	N	N	N	N	100	122	86	N	Normal	N	N	Y	N	N	N	Y	Y	Y	NA
571	26	Indian	NA	NA	N	NA	39	Y	11	Y	N	N	N	N	N	N	100	119	80	N	Normal	N	Y	N	N	N	Y	N	N	N	NA
572	27	Bangladesh	N	N	N	NA	37	Y	8	Y	Y	N	Y	N	N	Y	100	113	79	N	Normal	N	Y	N	N	N	N	N	N	N	NA
573	26	Bangladesh	N	N	N	22	38	Y	8	Y	N	N	N	N	N	N	100	108	75	N	Normal	Y	N	N	N	N	N	N	N	N	N
574	28	Bangladesh	N	N	N	NA	37	Y	13	Y	Y	N	Y	N	N	N	100	114	80	N	Normal	N	N	Y	N	N	N	N	N	N	NA
575	33	Indian	N	N	N	NA	36	Y	10	Y	N	N	Y	N	N	Y	99	128	89	N	Normal	N	N	Y	N	N	Y	N	N	Y	NA
576	27	Bangladesh	N	N	N	23	37	Y	8	Y	Y	N	Y	N	N	N	100	112	75	N	Normal	N	N	Y	N	N	N	N	N	N	N
577	29	Bangladesh	N	N	N	24	38	Y	14	Y	N	N	N	N	N	N	99	113	86	N	Normal	N	N	Y	N	N	N	N	N	N	N
578	27	Bangladesh	N	N	N	NA	38	Y	27	Y	Y	N	N	N	N	N	99	125	84	N	Normal	N	Y	Y	N	N	Y	N	N	N	NA
579	30	Indian	NA	NA	N	23	39	Y	8	Y	N	N	Y	N	N	N	100	113	70	N	Normal	N	Y	Y	N	N	Y	N	N	N	N
580	26	Indian	NA	NA	N	79	37	N	NA	N	N	N	N	N	N	N	99	132	82	N	Normal	NA	NA	NA	NA	NA	NA	NA	NA	NA	NA
581	27	Indian	NA	NA	N	NA	36	N	NA	N	N	N	N	N	N	N	99	100	69	N	Normal	N	Y	Y	N	N	Y	N	N	N	NA
582	25	Bangladesh	N	N	N	NA	37	Y	13	Y	N	N	N	N	N	N	100	125	86	N	Normal	N	N	Y	N	N	Y	N	N	Y	NA
583	31	Indian	N	N	N	NA	37	Y	NA	Y	N	N	Y	N	N	N	100	158	118	N	Normal	N	N	N	N	N	Y	N	N	N	NA
584	31	Bangladesh	N	N	N	24	37	Y	22	N	N	N	N	N	N	N	100	136	93	N	Normal	N	N	Y	N	N	N	N	N	N	N
585	24	Others	N	N	N	NA	37	Y	10	Y	N	N	N	N	N	N	99	125	86	N	Normal	NA	NA	NA	NA	NA	NA	NA	NA	NA	NA
586	31	Indian	N	N	N	NA	37	Y	8	Y	Y	N	N	N	N	N	99	112	77	N	Normal	N	Y	Y	N	N	Y	N	N	N	NA
587	33	Bangladesh	N	N	N	NA	37	Y	10	N	N	N	Y	N	N	N	99	112	73	N	Normal	NA	NA	NA	NA	NA	NA	NA	NA	NA	Y
588	30	Bangladesh	N	N	N	NA	38	Y	NA	N	Y	N	N	N	N	N	99	133	97	N	Normal	N	N	N	N	N	Y	N	N	N	NA
589	34	Bangladesh	N	N	N	NA	36	Y	21	N	Y	N	Y	N	N	N	100	119	87	N	Normal	N	N	Y	N	N	N	N	N	N	NA
590	32	Indian	NA	NA	N	NA	36	Y	14	N	N	N	Y	N	N	N	99	146	82	N	Normal	N	N	Y	N	N	N	N	N	N	NA
591	30	Bangladesh	N	N	N	NA	36	Y	8	Y	N	Y	N	N	N	N	100	117	82	N	Normal	N	N	N	N	N	N	N	N	Y	Y
592	28	Indian	N	N	N	NA	37	Y	13	N	Y	N	N	N	N	N	99	118	70	N	Normal	NA	NA	NA	NA	NA	NA	NA	NA	NA	NA
593	29	Indian	NA	NA	N	23	38	Y	11	N	Y	N	N	N	N	N	100	129	82	N	Normal	N	N	N	N	N	N	N	Y	N	N
594	30	Bangladesh	NA	NA	N	NA	38	Y	9	Y	N	N	N	N	N	N	100	135	84	N	Normal	N	Y	Y	N	N	N	N	N	N	NA
595	28	Bangladesh	NA	NA	N	22	52	Y	13	Y	N	N	N	N	N	N	100	122	75	N	Normal	N	Y	Y	N	N	N	N	N	N	N
596	33	Bangladesh	N	N	N	NA	36	Y	10	Y	N	N	N	N	N	N	99	139	96	N	Normal	NA	NA	NA	NA	NA	NA	NA	NA	NA	NA
597	30	Indian	NA	NA	N	NA	36	Y	NA	N	Y	N	N	N	N	Y	99	120	83	N	Opacity or haziness	NA	NA	NA	NA	NA	NA	NA	NA	NA	NA
598	33	Bangladesh	Y	N	N	23	35	Y	23	Y	N	N	N	N	N	N	99	140	99	N	Opacity or haziness	NA	NA	NA	NA	NA	NA	NA	NA	NA	N
599	33	Bangladesh	NA	NA	N	NA	36	Y	28	N	Y	N	N	N	N	N	99	118	82	N	Normal	NA	NA	NA	NA	NA	NA	NA	NA	NA	NA
600	31	Bangladesh	N	N	N	NA	50	Y	45	N	Y	N	Y	N	N	N	99	111	69	N	Opacity or haziness	NA	NA	NA	NA	NA	NA	NA	NA	NA	NA
601	31	Bangladesh	N	N	N	NA	36	Y	10	Y	Y	N	N	N	N	N	98	138	96	N	Normal	NA	NA	NA	NA	NA	NA	NA	NA	NA	NA
602	30	Bangladesh	N	N	N	24	36	Y	11	N	Y	N	N	N	N	N	96	120	74	N	Normal	NA	NA	NA	NA	NA	NA	NA	NA	NA	N
603	33	Bangladesh	N	N	N	NA	36	Y	8	Y	Y	N	N	N	N	N	99	138	93	N	Normal	NA	NA	NA	NA	NA	NA	NA	NA	NA	NA
604	30	Bangladesh	NA	NA	N	NA	36	Y	NA	N	Y	N	N	N	N	N	99	132	91	N	Normal	NA	NA	NA	NA	NA	NA	NA	NA	NA	Y
605	26	Bangladesh	N	N	N	NA	36	Y	26	Y	N	N	N	N	N	N	99	114	77	N	Normal	NA	NA	NA	NA	NA	NA	NA	NA	NA	NA
606	35	Bangladesh	NA	NA	N	NA	36	Y	24	Y	N	N	N	N	N	N	99	124	95	N	Normal	NA	NA	NA	NA	NA	NA	NA	NA	NA	NA
607	26	Indian	NA	NA	N	50	36	Y	16	N	Y	N	N	N	N	N	96	107	77	N	Normal	NA	NA	NA	NA	NA	NA	NA	NA	NA	NA
608	30	Bangladesh	N	N	N	25	36	Y	28	Y	N	N	Y	N	N	N	100	128	90	N	Opacity or haziness	NA	NA	NA	NA	NA	NA	NA	NA	NA	N
609	35	Indian	N	N	N	NA	36	Y	13	Y	N	N	Y	N	N	N	99	102	60	N	Opacity or haziness	NA	NA	NA	NA	NA	NA	NA	NA	NA	NA
610	34	Bangladesh	NA	NA	N	84	36	Y	34	N	N	N	Y	N	N	N	99	124	89	N	Others	NA	NA	NA	NA	NA	NA	NA	NA	NA	NA
611	22	Indian	N	N	N	NA	36	Y	10	N	Y	N	N	N	N	Y	100	132	82	N	Normal	NA	NA	NA	NA	NA	NA	NA	NA	NA	NA
612	23	Indian	N	N	N	NA	36	N	NA	N	N	N	N	N	Y	N	100	117	70	N	Normal	NA	NA	NA	NA	NA	NA	NA	NA	NA	NA
613	30	Bangladesh	N	N	N	NA	36	N	NA	N	N	N	N	N	N	N	99	139	77	N	Opacity or haziness	NA	NA	NA	NA	NA	NA	NA	NA	NA	NA
614	27	Bangladesh	NA	NA	N	NA	36	N	NA	N	N	N	N	N	N	N	99	127	81	N	Normal	NA	NA	NA	NA	NA	NA	NA	NA	NA	NA
615	34	Bangladesh	N	N	N	50	36	Y	NA	N	Y	N	N	N	N	N	99	128	87	N	Normal	NA	NA	NA	NA	NA	NA	NA	NA	NA	NA
616	32	Bangladesh	N	N	N	50	36	N	NA	N	N	N	N	N	N	N	100	122	71	N	Normal	NA	NA	NA	NA	NA	NA	NA	NA	NA	NA
617	27	Bangladesh	N	N	N	45	37	Y	10	Y	Y	N	N	N	N	N	99	131	80	N	Normal	NA	NA	NA	NA	NA	NA	NA	NA	NA	NA
618	33	Indian	NA	NA	N	NA	50	Y	NA	N	Y	N	N	N	N	N	98	145	86	N	Opacity or haziness	NA	NA	NA	NA	NA	NA	NA	NA	NA	NA
619	32	Bangladesh	N	N	N	NA	37	Y	32	Y	N	N	N	N	N	N	98	127	89	N	Normal	NA	NA	NA	NA	NA	NA	NA	NA	NA	Y
620	33	Bangladesh	Y	N	N	NA	37	Y	29	Y	Y	N	N	N	N	N	100	131	98	N	Opacity or haziness	NA	NA	NA	NA	NA	NA	NA	NA	NA	NA
621	34	Bangladesh	N	N	N	NA	37	Y	21	Y	Y	N	N	N	N	N	99	134	78	N	Normal	NA	NA	NA	NA	NA	NA	NA	NA	NA	NA
622	35	Bangladesh	N	N	N	NA	36	N	NA	N	N	N	N	N	Y	Y	99	129	85	N	Opacity or haziness	NA	NA	NA	NA	NA	NA	NA	NA	NA	Y
623	34	Bangladesh	N	N	N	NA	36	N	NA	N	N	N	N	N	N	N	99	133	81	N	Opacity or haziness	NA	NA	NA	NA	NA	NA	NA	NA	NA	Y
624	34	Others	N	N	N	NA	36	Y	10	Y	N	N	N	N	Y	N	100	146	99	N	Opacity or haziness	NA	NA	NA	NA	NA	NA	NA	NA	NA	NA
625	34	Bangladesh	N	N	N	NA	38	Y	35	Y	Y	N	Y	N	N	N	98	131	90	N	Normal	NA	NA	NA	NA	NA	NA	NA	NA	NA	NA
626	33	Bangladesh	N	N	N	23	27	Y	13	N	Y	N	N	N	N	N	98	126	90	N	Normal	NA	NA	NA	NA	NA	NA	NA	NA	NA	N
627	32	Bangladesh	NA	NA	N	NA	36	Y	9	Y	N	N	N	N	N	Y	100	139	99	N	Normal	NA	NA	NA	NA	NA	NA	NA	NA	NA	NA
628	32	Bangladesh	N	N	N	NA	36	Y	26	Y	Y	N	Y	N	N	N	100	135	104	N	Normal	NA	NA	NA	NA	NA	NA	NA	NA	NA	NA
629	31	Bangladesh	NA	NA	N	NA	36	Y	10	N	Y	N	N	N	N	N	100	132	88	N	Normal	NA	NA	NA	NA	NA	NA	NA	NA	NA	NA
630	23	Indian	NA	NA	N	NA	35	Y	10	N	Y	N	N	N	N	N	100	130	80	N	Opacity or haziness	NA	NA	NA	NA	NA	NA	NA	NA	NA	NA
631	30	Bangladesh	NA	NA	N	NA	36	N	NA	N	N	N	N	N	N	N	100	137	90	N	Normal	NA	NA	NA	NA	NA	NA	NA	NA	NA	NA
632	32	Bangladesh	NA	NA	N	NA	36	Y	24	Y	Y	N	Y	N	Y	Y	99	117	84	N	Normal	NA	NA	NA	NA	NA	NA	NA	NA	NA	NA
633	35	Bangladesh	NA	NA	N	NA	36	N	NA	N	N	N	N	N	N	N	99	100	56	N	Normal	NA	NA	NA	NA	NA	NA	NA	NA	NA	NA
634	22	Indian	NA	NA	N	NA	36	N	NA	N	N	N	N	N	N	N	100	114	60	N	Normal	NA	NA	NA	NA	NA	NA	NA	NA	NA	NA
635	27	Bangladesh	N	N	N	NA	37	Y	12	N	Y	N	N	N	N	N	100	121	84	N	Normal	NA	NA	NA	NA	NA	NA	NA	NA	NA	Y
636	27	Bangladesh	NA	NA	N	NA	36	Y	10	Y	Y	N	N	N	N	N	99	119	76	N	Normal	NA	NA	NA	NA	NA	NA	NA	NA	NA	NA
637	35	Bangladesh	NA	NA	N	NA	36	Y	10	N	Y	N	N	N	N	N	100	135	86	N	Others	NA	NA	NA	NA	NA	NA	NA	NA	NA	NA
638	33	Bangladesh	N	N	N	NA	36	Y	25	N	N	N	Y	N	N	N	100	104	72	N	Normal	NA	NA	NA	NA	NA	NA	NA	NA	NA	NA
639	27	Bangladesh	N	N	N	NA	36	Y	10	N	Y	N	Y	N	N	N	99	139	97	N	Normal	NA	NA	NA	NA	NA	NA	NA	NA	NA	NA
640	30	Bangladesh	N	N	N	54	36	Y	15	Y	N	N	N	N	N	N	100	123	71	N	Opacity or haziness	NA	NA	NA	NA	NA	NA	NA	NA	NA	NA
641	35	Bangladesh	N	N	N	NA	36	Y	22	Y	Y	N	N	N	N	N	97	137	69	N	Normal	NA	NA	NA	NA	NA	NA	NA	NA	NA	NA
642	26	Bangladesh	N	N	N	50	36	Y	10	Y	N	N	N	N	N	N	100	132	91	N	Opacity or haziness	NA	NA	NA	NA	NA	NA	NA	NA	NA	NA
643	34	Indian	N	N	N	NA	36	Y	10	N	Y	N	N	N	N	N	99	122	78	N	Normal	NA	NA	NA	NA	NA	NA	NA	NA	NA	NA
644	31	Indian	Y	N	N	50	36	Y	10	N	Y	N	N	N	N	N	100	133	96	N	Normal	NA	NA	NA	NA	NA	NA	NA	NA	NA	NA
645	35	Indian	N	N	N	NA	36	Y	10	Y	Y	N	N	N	N	N	100	143	98	N	Normal	NA	NA	NA	NA	NA	NA	NA	NA	NA	NA
646	29	Bangladesh	N	N	N	NA	36	Y	11	N	N	N	Y	N	N	N	99	112	73	N	Normal	NA	NA	NA	NA	NA	NA	NA	NA	NA	NA
647	31	Bangladesh	N	N	N	NA	36	Y	10	Y	N	N	N	N	N	N	99	110	73	N	Normal	NA	NA	NA	NA	NA	NA	NA	NA	NA	NA
648	26	Bangladesh	N	N	N	NA	36	Y	11	Y	Y	N	N	N	N	N	97	150	104	N	Normal	NA	NA	NA	NA	NA	NA	NA	NA	NA	NA
649	27	Bangladesh	NA	NA	N	NA	36	Y	10	N	Y	N	N	N	N	Y	99	126	93	N	Normal	NA	NA	NA	NA	NA	NA	NA	NA	NA	NA
650	35	Indian	N	N	N	NA	36	Y	9	N	Y	N	N	N	N	N	100	130	84	N	Opacity or haziness	NA	NA	NA	NA	NA	NA	NA	NA	NA	NA
651	34	Indian	N	N	N	NA	37	Y	13	N	N	N	Y	N	N	N	99	128	99	N	Normal	NA	NA	NA	NA	NA	NA	NA	NA	NA	NA
652	27	Bangladesh	Y	N	N	NA	36	Y	NA	Y	N	N	N	N	N	Y	99	149	96	N	Normal	NA	NA	NA	NA	NA	NA	NA	NA	NA	NA
653	25	Bangladesh	N	N	N	NA	36	Y	21	N	Y	N	Y	N	N	N	99	137	89	N	Normal	NA	NA	NA	NA	NA	NA	NA	NA	NA	Y
654	29	Bangladesh	N	N	N	NA	36	Y	13	Y	Y	N	N	N	N	N	100	146	109	N	Normal	NA	NA	NA	NA	NA	NA	NA	NA	NA	Y
655	34	Indian	N	N	N	NA	36	Y	10	Y	Y	N	N	N	Y	N	100	125	88	N	Normal	NA	NA	NA	NA	NA	NA	NA	NA	NA	NA
656	32	Indian	N	N	N	21	36	Y	8	Y	N	N	N	N	N	N	100	116	79	N	Normal	NA	NA	NA	NA	NA	NA	NA	NA	NA	N
657	23	Others	N	N	N	NA	36	Y	NA	N	Y	N	N	N	N	N	100	130	84	N	Normal	NA	NA	NA	NA	NA	NA	NA	NA	NA	NA
658	32	Indian	NA	NA	N	NA	35	Y	9	N	Y	N	N	N	N	N	100	118	81	N	Normal	NA	NA	NA	NA	NA	NA	NA	NA	NA	NA
659	34	Bangladesh	NA	NA	N	NA	36	Y	10	Y	Y	N	N	N	Y	N	97	116	74	N	Opacity or haziness	NA	NA	NA	NA	NA	NA	NA	NA	NA	NA
660	31	Indian	NA	NA	N	49	36	Y	10	Y	Y	N	N	N	N	N	98	136	75	N	Normal	NA	NA	NA	NA	NA	NA	NA	NA	NA	NA
661	31	Others	N	N	N	NA	36	Y	23	N	Y	N	N	N	N	N	100	151	104	N	Normal	NA	NA	NA	NA	NA	NA	NA	NA	NA	Y
662	24	Indian	NA	NA	N	NA	36	Y	10	Y	N	N	N	N	Y	N	98	117	64	N	Normal	NA	NA	NA	NA	NA	NA	NA	NA	NA	Y
663	27	Bangladesh	N	N	N	NA	36	Y	22	N	Y	N	N	N	N	N	100	123	77	N	Normal	NA	NA	NA	NA	NA	NA	NA	NA	NA	NA
664	29	Indian	NA	NA	N	NA	35	N	NA	N	N	N	N	N	Y	N	99	130	91	N	Normal	NA	NA	NA	NA	NA	NA	NA	NA	NA	NA
665	34	Bangladesh	N	N	N	NA	36	Y	13	Y	Y	N	N	N	N	N	98	118	83	N	Normal	NA	NA	NA	NA	NA	NA	NA	NA	NA	NA
666	31	Bangladesh	Y	N	N	20	36	Y	NA	N	Y	N	N	N	N	N	98	147	94	N	Normal	NA	NA	NA	NA	NA	NA	NA	NA	NA	N
667	33	Indian	N	N	N	NA	37	Y	30	Y	N	N	N	N	Y	N	100	130	86	N	Normal	NA	NA	NA	NA	NA	NA	NA	NA	NA	NA
668	31	Others	N	N	N	NA	36	Y	10	Y	N	N	N	N	N	N	98	133	87	N	Normal	NA	NA	NA	NA	NA	NA	NA	NA	NA	NA
669	23	Indian	N	N	N	NA	36	Y	27	Y	Y	N	N	N	N	N	99	131	84	N	Normal	NA	NA	NA	NA	NA	NA	NA	NA	NA	NA
670	32	Bangladesh	N	N	N	NA	36	Y	30	N	Y	N	N	N	N	N	100	122	87	N	Normal	NA	NA	NA	NA	NA	NA	NA	NA	NA	NA
671	34	Indian	N	N	N	NA	36	Y	17	N	Y	N	N	N	N	N	99	136	95	N	NA	NA	NA	NA	NA	NA	NA	NA	NA	NA	Y
672	24	Indian	N	N	N	19	35	Y	8	Y	N	N	N	N	N	N	100	133	85	N	Normal	NA	NA	NA	NA	NA	NA	NA	NA	NA	N
673	31	Indian	N	N	N	NA	36	Y	13	N	Y	N	N	N	N	N	99	114	83	N	Normal	NA	NA	NA	NA	NA	NA	NA	NA	NA	NA
674	29	Bangladesh	N	N	N	NA	36	Y	16	Y	N	N	Y	N	N	N	99	130	81	N	Normal	NA	NA	NA	NA	NA	NA	NA	NA	NA	NA
675	27	Indian	N	N	N	NA	36	Y	10	Y	Y	N	N	N	N	N	100	113	81	N	Normal	NA	NA	NA	NA	NA	NA	NA	NA	NA	Y
676	28	Indian	N	N	N	NA	36	Y	8	Y	Y	N	N	N	N	Y	100	124	82	N	Normal	NA	NA	NA	NA	NA	NA	NA	NA	NA	NA
677	31	Bangladesh	N	N	N	NA	37	Y	10	N	Y	N	N	N	N	N	99	134	96	N	Opacity or haziness	NA	NA	NA	NA	NA	NA	NA	NA	NA	Y
678	29	Bangladesh	N	N	N	49	36	Y	26	Y	Y	N	Y	N	Y	N	99	122	84	N	Opacity or haziness	NA	NA	NA	NA	NA	NA	NA	NA	NA	NA
679	34	Bangladesh	N	N	N	22	37	Y	9	N	Y	N	N	N	Y	N	99	137	77	N	Normal	NA	NA	NA	NA	NA	NA	NA	NA	NA	N
680	29	Bangladesh	N	N	N	NA	36	Y	23	N	Y	N	N	N	N	N	98	140	82	N	Normal	NA	NA	NA	NA	NA	NA	NA	NA	NA	NA
681	30	Indian	Y	N	N	50	36	Y	13	N	N	N	N	N	N	N	99	121	78	N	Normal	NA	NA	NA	NA	NA	NA	NA	NA	NA	NA
682	28	Indian	N	N	N	NA	36	Y	13	N	Y	N	Y	N	N	N	100	115	78	N	Normal	NA	NA	NA	NA	NA	NA	NA	NA	NA	NA
683	24	Indian	N	N	N	NA	36	Y	NA	Y	Y	N	N	N	N	N	99	118	71	N	Opacity or haziness	NA	NA	NA	NA	NA	NA	NA	NA	NA	Y
684	28	Others	N	N	N	NA	36	Y	21	N	Y	N	N	N	N	N	100	125	81	N	Normal	NA	NA	NA	NA	NA	NA	NA	NA	NA	NA
685	24	Bangladesh	N	N	N	NA	36	Y	NA	Y	N	N	Y	N	N	N	100	102	64	N	Normal	NA	NA	NA	NA	NA	NA	NA	NA	NA	NA
686	21	Indian	N	N	N	14	50	Y	8	N	Y	N	N	N	N	N	99	130	89	N	Opacity or haziness	NA	NA	NA	NA	NA	NA	NA	NA	NA	N
687	29	Bangladesh	N	N	N	NA	35	Y	11	N	Y	Y	N	N	N	N	99	134	84	N	Opacity or haziness	NA	NA	NA	NA	NA	NA	NA	NA	NA	Y
688	27	Bangladesh	N	N	N	NA	35	N	NA	N	N	N	N	N	N	N	100	127	85	N	Normal	NA	NA	NA	NA	NA	NA	NA	NA	NA	NA
689	35	Bangladesh	N	N	N	NA	35	Y	10	Y	Y	N	N	N	N	N	100	122	75	N	Normal	NA	NA	NA	NA	NA	NA	NA	NA	NA	NA
690	31	Bangladesh	N	N	N	13	35	Y	13	N	Y	N	N	N	N	N	99	140	92	N	Normal	NA	NA	NA	NA	NA	NA	NA	NA	NA	N
691	27	Bangladesh	N	N	N	NA	35	Y	23	N	Y	Y	Y	N	N	N	99	128	87	N	Normal	NA	NA	NA	NA	NA	NA	NA	NA	NA	NA
692	29	Bangladesh	N	N	N	NA	35	Y	25	Y	Y	N	N	N	N	N	100	116	76	N	Normal	NA	NA	NA	NA	NA	NA	NA	NA	NA	Y
693	30	Bangladesh	N	N	N	20	35	Y	13	Y	Y	N	N	N	N	N	99	112	66	N	Normal	NA	NA	NA	NA	NA	NA	NA	NA	NA	N
694	33	Bangladesh	N	N	N	NA	35	Y	24	Y	N	N	Y	N	N	N	100	145	86	N	Normal	NA	NA	NA	NA	NA	NA	NA	NA	NA	NA
695	25	Bangladesh	N	N	N	13	35	Y	13	N	Y	N	N	N	N	N	100	120	82	N	Normal	NA	NA	NA	NA	NA	NA	NA	NA	NA	N
696	29	Indian	NA	NA	N	NA	34	N	NA	N	N	N	N	N	N	N	99	124	75	N	Normal	NA	NA	NA	NA	NA	NA	NA	NA	NA	NA
697	30	Indian	NA	NA	N	NA	48	Y	25	N	Y	N	N	N	N	N	100	135	94	N	Normal	NA	NA	NA	NA	NA	NA	NA	NA	NA	NA
698	34	Indian	NA	NA	N	NA	34	Y	21	N	Y	N	N	N	N	N	97	110	72	N	Opacity or haziness	NA	NA	NA	NA	NA	NA	NA	NA	NA	NA
699	27	Bangladesh	N	N	N	49	54	Y	20	Y	Y	N	N	N	N	N	100	144	82	N	Normal	NA	NA	NA	NA	NA	NA	NA	NA	NA	NA
700	30	Bangladesh	N	N	N	NA	35	Y	24	Y	N	N	N	N	Y	N	99	123	97	N	Normal	N	N	Y	N	N	N	N	N	N	NA
701	28	Indian	NA	NA	Y	NA	15	Y	8	NA	NA	NA	NA	NA	N	N	100	129	75	N	Normal	N	N	Y	N	N	N	N	N	N	NA
702	32	Indian	NA	NA	Y	NA	15	Y	9	Y	N	N	N	N	N	N	97	117	82	N	Normal	N	N	Y	N	N	N	N	N	N	NA
703	26	Indian	NA	NA	Y	20	15	Y	9	N	Y	N	N	N	N	Y	100	109	67	N	Normal	N	N	Y	N	N	N	N	N	N	N
704	27	Indian	NA	NA	Y	NA	15	Y	9	Y	N	N	N	N	N	N	100	112	73	N	Normal	N	Y	Y	N	N	N	N	N	N	NA
705	27	Bangladesh	Y	N	N	64	25	Y	10	N	N	N	Y	N	N	N	100	112	81	N	Normal	N	N	Y	N	N	N	N	N	N	NA
706	29	Bangladesh	NA	NA	Y	20	15	Y	9	N	Y	N	Y	N	N	N	100	136	94	N	Normal	Y	N	N	N	N	N	N	N	N	N
707	31	Bangladesh	N	N	N	NA	34	Y	28	N	Y	N	N	N	N	N	100	113	69	N	Normal	N	N	Y	N	N	N	N	N	N	NA
708	27	Others	N	N	N	NA	35	Y	23	Y	N	N	N	N	N	N	100	137	95	N	Normal	Y	N	N	N	N	N	N	N	N	Y
709	25	Bangladesh	N	N	N	NA	36	Y	28	N	Y	N	N	N	N	N	100	105	67	N	Normal	N	N	Y	N	N	N	N	N	N	NA
710	32	Others	N	N	N	NA	25	Y	9	Y	N	N	N	N	N	N	100	133	90	N	Normal	N	N	N	N	N	N	Y	N	N	NA
711	25	Bangladesh	N	N	N	13	37	Y	34	Y	Y	N	N	N	N	N	100	138	76	N	Normal	Y	N	N	N	N	N	N	N	N	N
712	26	Indian	N	N	N	NA	34	Y	NA	N	Y	N	N	N	N	N	100	120	80	N	Normal	N	Y	N	N	N	N	N	N	N	NA
713	33	Indian	N	N	N	19	34	N	NA	N	N	N	N	N	N	N	99	101	61	N	Normal	NA	NA	NA	NA	NA	NA	NA	NA	NA	N
714	34	Indian	N	N	N	NA	35	Y	23	N	Y	N	N	N	N	N	99	113	73	N	Normal	NA	NA	NA	NA	NA	NA	NA	NA	NA	NA
715	35	Bangladesh	N	N	N	49	36	N	NA	N	N	N	N	N	N	N	100	106	78	N	Others	NA	NA	NA	NA	NA	NA	NA	NA	NA	NA
716	33	Bangladesh	NA	NA	N	NA	35	N	NA	N	N	N	N	N	Y	N	100	137	90	N	Normal	N	N	Y	N	N	N	N	N	N	Y
717	31	Bangladesh	N	N	N	NA	37	Y	20	NA	NA	NA	NA	NA	N	N	100	124	83	N	Normal	Y	Y	N	N	N	N	N	N	N	NA
718	29	Bangladesh	N	N	N	50	37	Y	13	Y	N	N	N	N	N	N	97	118	77	N	Normal	N	N	Y	N	N	N	N	N	N	NA
719	25	Indian	N	N	N	20	37	Y	25	Y	N	N	N	N	N	N	100	111	80	N	Normal	N	N	Y	N	N	Y	N	N	N	N
720	27	Bangladesh	N	N	N	53	37	Y	10	Y	Y	N	N	N	N	N	100	141	92	N	Normal	NA	NA	NA	NA	NA	NA	NA	NA	NA	NA
721	32	Indian	N	N	N	NA	35	Y	NA	N	N	N	Y	N	N	N	100	116	75	N	Normal	NA	NA	NA	NA	NA	NA	NA	NA	NA	NA
722	29	Bangladesh	N	N	N	NA	36	Y	13	Y	N	N	N	N	N	N	99	116	79	N	Normal	N	N	Y	N	N	N	N	N	N	NA
723	29	Bangladesh	N	N	N	NA	36	Y	13	Y	Y	N	N	N	N	N	100	108	85	N	Normal	NA	NA	NA	NA	NA	NA	NA	NA	NA	NA
724	32	Others	N	N	N	69	26	Y	15	N	Y	N	N	N	N	N	100	106	71	N	Normal	NA	NA	NA	NA	NA	NA	NA	NA	NA	NA
725	26	Indian	N	N	N	NA	35	Y	9	Y	N	N	N	N	N	N	100	137	84	N	Normal	NA	NA	NA	NA	NA	NA	NA	NA	NA	NA
726	35	Indian	N	N	N	NA	37	Y	9	Y	N	N	N	N	N	N	100	136	74	N	Normal	NA	NA	NA	NA	NA	NA	NA	NA	NA	Y
727	32	Indian	N	N	N	NA	39	Y	10	Y	Y	N	N	N	N	Y	100	134	87	N	Normal	N	N	Y	N	N	N	N	N	Y	Y
728	30	Bangladesh	N	N	N	NA	37	Y	13	N	Y	N	N	N	N	N	100	122	85	N	Normal	NA	NA	NA	NA	NA	NA	NA	NA	NA	NA
729	26	Bangladesh	N	N	N	NA	35	Y	10	Y	N	N	N	N	N	N	100	118	68	N	Normal	NA	NA	NA	NA	NA	NA	NA	NA	NA	NA
730	26	Bangladesh	N	N	N	NA	37	N	NA	N	N	N	N	N	N	Y	100	114	70	N	Normal	NA	NA	NA	NA	NA	NA	NA	NA	NA	Y
731	31	Bangladesh	N	N	N	NA	36	Y	10	N	Y	N	N	N	N	N	99	118	77	N	Normal	NA	NA	NA	NA	NA	NA	NA	NA	NA	NA
732	35	Bangladesh	Y	Y	N	NA	38	Y	10	N	Y	N	Y	N	N	N	100	133	78	N	NA	NA	NA	NA	NA	NA	NA	NA	NA	NA	Y
733	31	Indian	N	N	N	NA	40	Y	16	N	Y	N	N	N	N	N	100	121	66	N	Normal	NA	NA	NA	NA	NA	NA	NA	NA	NA	NA
734	26	Bangladesh	N	N	N	49	35	Y	10	N	Y	N	N	N	N	N	100	105	60	N	Normal	N	N	Y	N	N	N	N	N	N	NA
735	30	Bangladesh	N	N	N	NA	36	Y	25	Y	N	N	N	N	N	N	100	118	60	N	Normal	NA	NA	NA	NA	NA	NA	NA	NA	NA	Y
736	29	Bangladesh	N	N	N	15	39	N	NA	N	N	N	N	N	N	N	100	136	88	N	Normal	N	N	Y	N	N	N	N	N	N	N
737	23	Indian	N	N	N	NA	36	Y	10	Y	N	N	N	N	N	N	100	131	85	N	Normal	N	N	Y	N	N	N	N	N	N	Y
738	26	Bangladesh	N	N	N	NA	36	Y	13	Y	Y	N	N	Y	N	N	100	118	89	N	Normal	NA	NA	NA	NA	NA	NA	NA	NA	NA	Y
739	26	Bangladesh	N	N	N	NA	36	Y	24	Y	Y	N	N	N	N	N	100	111	82	N	Normal	N	N	N	N	N	Y	N	N	N	NA
740	30	Bangladesh	N	N	N	53	38	Y	31	Y	Y	N	N	N	N	N	99	111	76	N	Normal	N	Y	Y	N	N	Y	N	N	N	NA
741	28	Indian	N	N	N	NA	35	Y	13	N	Y	N	N	N	N	N	100	122	91	N	Normal	N	Y	N	N	N	N	N	Y	N	NA
742	28	Indian	N	N	N	NA	37	Y	10	Y	N	N	Y	N	N	N	99	96	60	N	Normal	NA	NA	NA	NA	NA	NA	NA	NA	NA	Y
743	33	Indian	NA	NA	N	NA	36	Y	NA	N	Y	N	N	N	N	N	100	144	91	N	NA	NA	NA	NA	NA	NA	NA	NA	NA	NA	Y
744	26	Bangladesh	N	N	N	NA	36	Y	22	Y	N	N	N	N	N	N	100	130	82	N	Normal	N	N	Y	N	N	N	N	N	N	NA
745	35	Bangladesh	N	N	N	96	36	Y	13	Y	N	N	N	N	N	Y	100	140	101	N	Normal	N	Y	Y	N	N	Y	N	N	Y	NA
746	30	Bangladesh	N	N	N	NA	37	Y	13	Y	Y	N	N	N	N	N	99	129	92	N	Normal	N	N	Y	N	N	N	N	Y	Y	NA
747	27	Bangladesh	N	N	N	NA	37	N	NA	N	N	N	N	N	N	N	100	99	68	N	Normal	N	N	Y	N	N	N	N	N	N	NA
748	29	Others	N	N	N	NA	35	N	NA	N	N	N	N	N	N	N	99	116	83	N	Opacity or haziness	N	N	Y	N	N	N	N	N	N	NA
749	32	Bangladesh	N	N	N	NA	40	Y	13	Y	Y	N	N	N	Y	N	99	119	81	N	Normal	N	Y	Y	N	N	Y	N	Y	N	NA
750	27	Bangladesh	N	N	N	NA	40	Y	11	Y	Y	N	N	N	N	N	100	131	83	N	Normal	N	N	N	Y	N	N	N	N	Y	Y
751	28	Bangladesh	N	N	N	NA	45	Y	NA	Y	Y	N	N	N	N	N	98	120	84	N	Opacity or haziness	N	Y	N	N	N	Y	N	N	N	Y
752	34	Indian	Y	Y	N	NA	40	Y	10	NA	NA	NA	NA	NA	N	N	100	132	87	N	NA	NA	NA	NA	NA	NA	NA	NA	NA	NA	NA
753	28	Bangladesh	N	N	N	NA	37	Y	8	N	Y	N	N	N	N	N	100	113	79	N	Normal	N	N	Y	N	N	Y	N	N	N	NA
754	34	Indian	N	N	N	NA	36	Y	10	N	N	Y	N	N	N	N	100	106	74	N	Normal	N	N	N	N	N	Y	N	N	Y	Y
755	27	Bangladesh	N	N	N	NA	38	Y	12	Y	N	N	N	N	N	N	100	104	73	N	Normal	N	N	Y	N	N	Y	N	N	N	Y
756	24	Bangladesh	N	N	N	NA	34	N	NA	N	N	N	N	N	Y	N	98	101	72	N	Normal	NA	NA	NA	NA	NA	NA	NA	NA	NA	NA
757	23	Indian	NA	NA	N	NA	35	N	NA	N	N	N	N	N	N	N	100	127	88	N	Normal	NA	NA	NA	NA	NA	NA	NA	NA	NA	Y
758	22	Bangladesh	N	N	N	16	39	Y	13	Y	Y	N	N	N	Y	N	100	129	97	N	Normal	N	Y	Y	N	N	N	N	N	N	N
759	26	Bangladesh	N	N	N	NA	36	Y	13	NA	NA	NA	NA	NA	N	N	100	117	83	N	Normal	N	Y	Y	N	N	N	N	N	N	NA
760	28	Bangladesh	N	N	N	NA	35	Y	13	Y	N	N	N	N	N	N	100	99	117	N	Normal	N	Y	N	N	N	N	N	N	N	NA
761	24	Bangladesh	N	N	N	NA	40	Y	36	NA	NA	NA	NA	NA	N	N	98	129	74	N	NA	N	Y	Y	N	N	N	N	N	N	NA
762	27	Bangladesh	N	N	N	NA	38	Y	27	N	Y	N	N	N	N	N	100	129	87	N	Normal	N	N	N	N	N	Y	N	N	Y	NA
763	27	Others	N	N	N	23	26	Y	26	N	Y	N	N	N	N	N	97	128	92	N	Normal	N	N	Y	N	N	N	N	N	N	N
764	35	Bangladesh	NA	NA	N	NA	35	Y	30	Y	Y	N	Y	N	N	N	100	108	72	N	Normal	N	N	Y	N	N	N	N	N	N	NA
765	29	Indian	N	N	N	NA	37	Y	13	NA	NA	NA	NA	NA	N	N	100	115	76	N	NA	NA	NA	NA	NA	NA	NA	NA	NA	NA	NA
766	34	Indian	N	N	N	52	39	Y	13	Y	Y	N	N	N	N	N	100	139	85	N	Normal	NA	NA	NA	NA	NA	NA	NA	NA	NA	NA
767	34	Bangladesh	NA	NA	N	NA	37	Y	27	Y	Y	N	N	N	N	N	98	125	79	N	Normal	NA	NA	NA	NA	NA	NA	NA	NA	NA	NA
768	33	Indian	N	N	N	NA	36	Y	18	Y	N	N	Y	N	N	N	98	117	76	N	Normal	N	Y	Y	N	N	N	Y	N	Y	NA
769	32	Indian	N	N	N	NA	39	Y	10	Y	N	N	N	N	N	N	100	114	71	N	Normal	N	N	Y	N	N	N	N	N	N	NA
770	21	Bangladesh	N	N	N	NA	36	Y	13	Y	N	N	N	N	N	N	99	115	67	N	Normal	N	N	Y	N	N	N	N	N	N	Y
771	25	Bangladesh	N	N	N	20	36	Y	10	Y	N	N	N	N	N	N	100	119	68	N	Normal	N	N	Y	N	N	N	Y	N	Y	N
772	27	Indian	N	N	N	NA	35	Y	13	Y	N	N	N	N	N	N	100	125	95	N	Normal	NA	NA	NA	NA	NA	NA	NA	NA	NA	NA
773	28	Bangladesh	N	N	N	NA	34	Y	10	Y	N	N	N	N	N	N	100	126	86	N	Normal	NA	NA	NA	NA	NA	NA	NA	NA	NA	NA
774	19	Bangladesh	N	N	N	NA	34	Y	20	Y	Y	N	N	N	N	N	100	122	87	N	Normal	NA	NA	NA	NA	NA	NA	NA	NA	NA	NA
775	34	Bangladesh	N	N	N	NA	34	Y	8	Y	Y	N	N	N	N	N	99	122	86	N	Opacity or haziness	N	Y	N	Y	N	N	N	N	N	NA
776	29	Bangladesh	N	N	N	50	34	Y	20	Y	N	N	N	N	N	N	100	110	76	N	Normal	N	Y	N	Y	N	Y	N	N	N	NA
777	27	Bangladesh	N	N	N	NA	37	Y	10	Y	Y	N	N	N	N	Y	99	114	77	N	Normal	NA	NA	NA	NA	NA	NA	NA	NA	NA	NA
778	34	Bangladesh	N	N	N	NA	36	Y	13	Y	N	N	N	Y	N	N	99	118	77	N	Normal	N	N	Y	N	N	Y	N	N	N	Y
779	28	Bangladesh	N	NA	N	24	49	Y	6	Y	Y	N	N	N	N	N	98	124	73	N	Normal	N	N	Y	N	N	Y	N	N	Y	N
780	30	Bangladesh	N	N	N	NA	35	Y	NA	N	Y	N	Y	N	N	N	100	109	77	N	Normal	NA	NA	NA	NA	NA	NA	NA	NA	NA	NA
781	34	Bangladesh	N	N	N	NA	36	Y	23	NA	NA	NA	NA	NA	N	N	100	135	90	NA	Normal	N	N	Y	N	N	Y	N	N	N	Y
782	28	Bangladesh	N	NA	N	NA	36	Y	8	N	N	N	Y	N	N	N	99	108	91	N	Others	N	N	Y	Y	N	Y	N	N	N	NA
783	35	Bangladesh	N	N	N	24	37	Y	21	N	Y	N	N	N	N	Y	99	104	70	N	Normal	N	Y	N	N	N	N	N	N	N	N
784	25	Bangladesh	N	N	N	NA	35	N	NA	N	N	N	N	N	Y	Y	100	106	82	N	Normal	N	N	Y	Y	Y	N	N	N	N	NA
785	30	Bangladesh	N	N	N	NA	37	Y	10	Y	N	N	N	N	N	N	100	112	85	N	Normal	N	Y	N	Y	N	N	N	N	Y	NA
786	29	Bangladesh	N	N	N	50	36	N	NA	N	N	N	N	N	N	Y	100	107	76	N	Normal	N	Y	Y	N	N	N	N	N	N	NA
787	32	Bangladesh	N	N	N	50	36	Y	NA	Y	Y	N	N	N	N	N	100	137	97	N	Normal	NA	NA	NA	NA	NA	NA	NA	NA	NA	NA
788	27	Bangladesh	N	N	N	NA	36	Y	23	Y	N	N	N	N	N	N	99	122	76	N	Normal	N	N	Y	N	N	N	N	N	N	NA
789	35	Bangladesh	N	N	N	NA	37	Y	24	Y	Y	N	N	N	N	N	100	119	75	N	Normal	N	N	Y	N	N	Y	N	N	N	NA
790	30	Bangladesh	N	N	N	NA	36	Y	13	Y	N	N	Y	N	N	N	100	118	81	N	Opacity or haziness	NA	NA	NA	NA	NA	NA	NA	NA	NA	Y
791	31	Bangladesh	N	N	N	NA	38	Y	25	Y	Y	N	N	N	N	N	97	117	75	N	Normal	NA	NA	NA	NA	NA	NA	NA	NA	NA	NA
792	30	Bangladesh	N	N	N	NA	37	Y	14	N	Y	N	N	N	N	N	100	135	93	N	Normal	NA	NA	NA	NA	NA	NA	NA	NA	NA	NA
793	31	Bangladesh	N	N	N	22	35	Y	12	Y	Y	Y	N	N	N	N	99	114	93	N	Normal	N	Y	Y	N	N	Y	N	N	Y	N
794	26	Indian	N	N	N	49	36	Y	11	N	N	N	N	N	N	N	100	131	77	N	Normal	N	Y	N	N	N	Y	N	N	N	NA
795	32	Bangladesh	N	N	N	NA	35	Y	10	Y	N	N	N	N	N	N	100	125	87	N	Normal	N	N	Y	N	N	Y	N	N	Y	Y
796	24	Bangladesh	N	N	N	NA	36	Y	13	Y	N	N	N	N	N	N	98	119	92	N	Normal	N	Y	Y	N	N	Y	N	N	Y	NA
797	31	Bangladesh	N	N	N	NA	36	Y	8	Y	Y	N	N	N	N	N	99	120	78	N	Normal	NA	NA	NA	NA	NA	NA	NA	NA	NA	NA
798	25	Bangladesh	N	N	N	NA	36	Y	NA	Y	Y	N	N	Y	N	N	100	115	74	N	Normal	N	Y	Y	N	N	Y	N	N	N	NA
799	23	Bangladesh	NA	NA	N	51	37	N	NA	N	N	N	N	N	N	N	100	135	77	N	Normal	N	N	Y	Y	N	Y	N	N	N	NA
800	33	Bangladesh	N	N	N	NA	37	Y	10	Y	N	N	N	N	N	N	100	104	75	N	Normal	N	Y	Y	N	N	N	N	N	N	NA
801	33	Bangladesh	N	NA	N	NA	35	Y	21	Y	N	N	N	N	N	N	100	126	91	N	Normal	N	N	Y	Y	N	Y	N	N	N	NA
802	28	Bangladesh	N	N	N	NA	35	Y	22	Y	N	N	Y	N	Y	Y	100	125	83	N	Normal	N	N	N	N	N	Y	N	N	N	Y
803	33	Bangladesh	N	N	N	NA	36	Y	10	Y	Y	N	Y	N	N	N	99	116	78	N	Normal	N	N	Y	N	N	Y	N	N	N	Y
804	19	Indian	N	N	N	NA	35	Y	11	Y	N	N	N	N	N	N	100	124	67	N	Normal	N	N	Y	N	N	N	N	N	N	NA
805	25	Indian	N	N	N	75	35	N	NA	N	N	N	N	N	N	N	100	128	91	N	Normal	N	N	Y	N	N	Y	N	N	N	NA
806	30	Bangladesh	N	N	N	50	35	Y	8	N	Y	N	N	N	N	N	100	125	87	N	Normal	N	N	Y	N	N	N	N	N	N	NA
807	27	Indian	N	N	N	NA	35	N	NA	N	N	N	N	N	N	N	100	94	62	N	Others	NA	NA	NA	NA	NA	NA	NA	NA	NA	NA
808	30	Bangladesh	N	N	N	NA	39	Y	8	Y	N	N	N	N	N	N	98	119	79	N	Others	N	Y	Y	Y	N	Y	N	N	Y	Y
809	28	Bangladesh	N	N	N	NA	36	Y	20	Y	N	N	N	N	N	N	97	112	64	N	Normal	NA	NA	NA	NA	NA	NA	NA	NA	NA	NA
810	30	Bangladesh	N	N	N	42	35	Y	19	N	Y	N	N	N	N	N	99	112	73	N	Normal	N	N	N	Y	N	Y	N	N	N	NA
811	25	Bangladesh	N	N	N	NA	37	Y	8	Y	Y	N	N	N	N	N	99	109	84	N	Normal	N	N	Y	N	N	Y	N	N	Y	NA
812	32	Indian	N	N	N	NA	35	N	NA	N	N	N	N	N	N	N	100	115	77	N	Normal	N	Y	N	Y	N	N	N	N	N	NA
813	35	Indian	N	N	N	52	35	Y	13	Y	Y	N	N	N	N	N	100	118	80	N	Normal	N	N	Y	N	N	Y	N	N	Y	NA
814	27	Bangladesh	N	N	N	NA	37	Y	12	N	Y	N	N	N	N	N	100	118	68	N	NA	N	Y	Y	N	N	N	N	N	N	NA
815	33	Indian	N	N	N	NA	37	Y	12	Y	Y	N	N	N	N	N	100	137	79	N	Normal	NA	NA	NA	NA	NA	NA	NA	NA	NA	NA
816	35	Bangladesh	N	N	N	NA	35	Y	10	N	Y	N	Y	N	N	N	98	126	93	N	Normal	NA	NA	NA	NA	NA	NA	NA	NA	NA	NA
817	26	Bangladesh	N	N	N	NA	34	Y	13	Y	N	N	N	N	N	N	100	122	91	N	Normal	NA	NA	NA	NA	NA	NA	NA	NA	NA	NA
818	30	Bangladesh	N	N	N	NA	35	Y	12	Y	N	N	Y	N	N	N	100	128	89	N	Normal	NA	NA	NA	NA	NA	NA	NA	NA	NA	NA
819	31	Indian	N	N	N	19	35	Y	9	Y	N	N	N	N	N	N	100	123	86	N	Normal	NA	NA	NA	NA	NA	NA	NA	NA	NA	N
820	33	Indian	N	N	N	NA	35	Y	10	Y	N	N	N	N	N	N	100	138	98	N	Normal	NA	NA	NA	NA	NA	NA	NA	NA	NA	NA
821	30	Bangladesh	NA	NA	N	NA	35	Y	NA	N	N	N	N	N	N	N	100	122	87	N	Normal	NA	NA	NA	NA	NA	NA	NA	NA	NA	NA
822	24	Bangladesh	N	N	N	NA	35	Y	11	Y	N	N	N	N	N	N	100	123	92	N	Normal	NA	NA	NA	NA	NA	NA	NA	NA	NA	NA
823	25	Bangladesh	N	N	N	50	35	Y	10	Y	N	N	Y	N	Y	N	98	128	82	N	Normal	NA	NA	NA	NA	NA	NA	NA	NA	NA	NA
824	29	Bangladesh	N	N	N	NA	35	Y	21	Y	N	N	N	N	N	N	100	136	95	N	Normal	NA	NA	NA	NA	NA	NA	NA	NA	NA	NA
825	33	Bangladesh	N	N	N	NA	35	Y	11	N	Y	N	N	N	N	N	99	122	85	N	Normal	NA	NA	NA	NA	NA	NA	NA	NA	NA	NA
826	32	Bangladesh	N	N	N	NA	35	Y	21	NA	NA	NA	NA	NA	N	N	100	130	77	N	Normal	NA	NA	NA	NA	NA	NA	NA	NA	NA	NA
827	33	Bangladesh	N	N	N	NA	35	Y	10	N	Y	N	N	N	N	N	100	125	94	N	Normal	NA	NA	NA	NA	NA	NA	NA	NA	NA	NA
828	33	Indian	N	N	N	NA	35	Y	13	Y	N	N	N	N	N	N	100	127	88	N	NA	NA	NA	NA	NA	NA	NA	NA	NA	NA	NA
829	35	Bangladesh	NA	NA	N	21	37	Y	13	Y	Y	N	N	N	N	N	100	147	84	N	Opacity or haziness	NA	NA	NA	NA	NA	NA	NA	NA	NA	N
830	35	Bangladesh	N	N	N	NA	35	Y	24	N	Y	N	Y	N	N	N	98	117	75	N	Normal	NA	NA	NA	NA	NA	NA	NA	NA	NA	NA
831	25	Unknown	N	N	N	17	40	N	NA	N	N	N	N	N	N	N	99	118	76	N	NA	NA	NA	NA	NA	NA	NA	NA	NA	NA	N
832	31	Unknown	N	N	N	58	38	Y	NA	Y	N	N	N	N	N	N	100	127	92	N	Normal	NA	NA	NA	NA	NA	NA	NA	NA	NA	NA
833	31	Unknown	NA	NA	N	NA	38	N	NA	N	N	N	N	N	Y	Y	100	135	87	N	Opacity or haziness	NA	NA	NA	NA	NA	NA	NA	NA	NA	NA
834	31	Unknown	NA	NA	N	NA	38	N	NA	N	N	N	N	N	N	N	100	126	76	N	Normal	NA	NA	NA	NA	NA	NA	NA	NA	NA	NA
835	32	Unknown	N	N	N	NA	38	Y	34	N	Y	N	N	N	N	N	100	112	90	N	Normal	NA	NA	NA	NA	NA	NA	NA	NA	NA	Y
836	32	Unknown	N	N	N	NA	38	N	NA	N	N	N	N	N	N	N	100	127	89	N	Normal	NA	NA	NA	NA	NA	NA	NA	NA	NA	Y
837	33	Unknown	N	N	N	22	37	Y	19	Y	Y	N	N	N	N	N	100	126	76	N	Normal	NA	NA	NA	NA	NA	NA	NA	NA	NA	N
838	33	Unknown	NA	NA	N	NA	37	N	NA	N	N	N	N	N	N	N	100	138	96	N	Normal	NA	NA	NA	NA	NA	NA	NA	NA	NA	NA
839	34	Unknown	N	N	N	NA	36	Y	32	N	N	N	Y	N	N	N	100	118	77	N	Normal	NA	NA	NA	NA	NA	NA	NA	NA	NA	NA
840	35	Unknown	N	N	N	NA	38	N	NA	N	N	N	N	N	N	N	100	133	92	N	Opacity or haziness	NA	NA	NA	NA	NA	NA	NA	NA	NA	NA
841	35	Unknown	N	N	N	NA	36	Y	22	N	Y	N	N	N	N	N	97	126	87	N	Normal	NA	NA	NA	NA	NA	NA	NA	NA	NA	Y
842	35	Unknown	N	N	N	NA	38	N	NA	N	N	N	N	N	N	N	100	125	87	N	Normal	NA	NA	NA	NA	NA	NA	NA	NA	NA	NA
843	21	Unknown	N	N	N	NA	36	Y	13	N	Y	N	N	N	N	N	100	124	80	N	Normal	NA	NA	NA	NA	NA	NA	NA	NA	NA	NA
844	22	Unknown	N	N	N	NA	37	N	NA	N	N	N	N	N	N	N	100	108	68	N	Normal	NA	NA	NA	NA	NA	NA	NA	NA	NA	NA
845	24	Unknown	NA	NA	N	NA	37	N	NA	N	N	N	N	N	N	Y	100	127	83	N	Normal	NA	NA	NA	NA	NA	NA	NA	NA	NA	NA
846	26	Unknown	N	N	N	26	40	Y	10	Y	Y	N	N	N	N	N	100	142	96	N	Normal	NA	NA	NA	NA	NA	NA	NA	NA	NA	N
847	26	Unknown	N	N	N	NA	37	N	NA	N	N	N	N	N	N	N	99	122	87	N	Normal	NA	NA	NA	NA	NA	NA	NA	NA	NA	NA
848	27	Unknown	N	N	N	NA	37	Y	14	Y	Y	N	N	N	N	N	100	133	76	N	Normal	NA	NA	NA	NA	NA	NA	NA	NA	NA	Y
849	27	Unknown	N	N	N	NA	38	Y	29	N	Y	N	N	N	N	N	100	126	86	N	Opacity or haziness	NA	NA	NA	NA	NA	NA	NA	NA	NA	Y
850	27	Unknown	N	N	N	NA	36	Y	13	N	Y	N	N	N	N	N	100	131	96	N	Opacity or haziness	NA	NA	NA	NA	NA	NA	NA	NA	NA	NA
851	27	Unknown	NA	NA	N	NA	37	N	NA	N	N	N	N	N	N	N	100	112	80	N	Normal	NA	NA	NA	NA	NA	NA	NA	NA	NA	NA
852	28	Unknown	N	N	N	13	36	N	NA	N	N	N	N	N	N	N	99	114	60	N	Consolidation	NA	NA	NA	NA	NA	NA	NA	NA	NA	N
853	27	Bangladesh	N	N	N	NA	37	Y	10	N	Y	N	N	N	N	N	100	134	86	N	Normal	NA	NA	NA	NA	NA	NA	NA	NA	NA	Y
854	35	Bangladesh	N	N	N	NA	49	Y	13	N	Y	N	N	N	N	N	99	139	90	N	Normal	NA	NA	NA	NA	NA	NA	NA	NA	NA	NA
855	34.8739726	Bangladesh	N	N	N	NA	35	N	NA	N	N	N	N	N	N	N	99	114	81	N	Normal	NA	NA	NA	NA	NA	NA	NA	NA	NA	NA
856	32.91506849	Indian	NA	NA	N	NA	34	N	NA	N	N	N	N	N	N	N	100	83	55	N	Normal	NA	NA	NA	NA	NA	NA	NA	NA	NA	NA
857	29.85479452	Indian	N	N	N	NA	35	Y	10	Y	N	N	N	N	N	N	100	111	69	N	Normal	NA	NA	NA	NA	NA	NA	NA	NA	NA	NA
858	25.89041096	Indian	N	N	N	NA	35	N	NA	N	N	N	N	N	N	N	99	115	64	N	Normal	NA	NA	NA	NA	NA	NA	NA	NA	NA	Y
859	32.66849315	Indian	N	N	N	NA	35	N	NA	N	N	N	N	N	N	N	100	139	92	N	Opacity or haziness	NA	NA	NA	NA	NA	NA	NA	NA	NA	NA
860	32.28219178	Bangladesh	N	N	N	NA	35	Y	10	Y	Y	N	N	N	N	N	100	129	88	N	Normal	NA	NA	NA	NA	NA	NA	NA	NA	NA	NA
861	34.31232877	Bangladesh	N	N	N	NA	26	Y	20	Y	N	N	N	N	N	N	100	120	86	N	Normal	NA	NA	NA	NA	NA	NA	NA	NA	NA	NA
862	25.34246575	Indian	N	N	N	NA	35	Y	NA	Y	Y	N	N	N	Y	Y	100	135	86	N	Normal	NA	NA	NA	NA	NA	NA	NA	NA	NA	Y
863	32.59178082	Bangladesh	N	N	N	NA	35	N	NA	N	N	N	N	N	N	N	100	115	86	N	Normal	NA	NA	NA	NA	NA	NA	NA	NA	NA	NA
864	34.02191781	Indian	N	N	N	50	35	Y	13	NA	NA	NA	NA	NA	Y	Y	100	150	121	N	Normal	NA	NA	NA	NA	NA	NA	NA	NA	NA	NA
865	26.87945205	Bangladesh	N	N	N	19	35	Y	NA	N	Y	N	N	N	N	N	100	125	91	N	Normal	NA	NA	NA	NA	NA	NA	NA	NA	NA	N
866	26.96712329	Indian	N	N	N	NA	35	Y	11	Y	N	N	N	N	N	N	100	138	98	N	Opacity or haziness	NA	NA	NA	NA	NA	NA	NA	NA	NA	NA
867	34.30958904	Bangladesh	N	N	N	NA	35	Y	10	Y	Y	N	N	N	N	Y	100	123	89	N	Opacity or haziness	Y	Y	N	N	N	N	N	N	N	Y
868	35.00821918	Indian	N	N	N	13	35	Y	18	NA	NA	NA	NA	NA	N	N	97	154	90	N	Normal	N	N	Y	Y	Y	N	N	N	N	N
869	27.92328767	Bangladesh	N	N	N	49	35	Y	11	Y	N	N	N	N	N	N	99	117	65	N	Normal	NA	NA	NA	NA	NA	NA	NA	NA	NA	NA
870	30.95342466	Bangladesh	Y	N	N	NA	35	Y	27	Y	Y	N	N	N	N	N	100	99	63	N	Normal	NA	NA	NA	NA	NA	NA	NA	NA	NA	NA
871	34.19178082	Indian	N	N	N	NA	35	Y	22	Y	Y	N	N	N	N	N	100	106	70	N	Normal	NA	NA	NA	NA	NA	NA	NA	NA	NA	NA
872	34.00821918	Indian	NA	NA	N	NA	35	N	NA	N	N	N	N	N	Y	N	100	127	88	N	Normal	NA	NA	NA	NA	NA	NA	NA	NA	NA	NA
873	30.70958904	Indian	N	N	N	NA	35	N	NA	N	N	N	N	N	N	N	100	126	75	N	Others	NA	NA	NA	NA	NA	NA	NA	NA	NA	NA
874	26.31780822	Indian	NA	NA	N	NA	35	N	NA	N	N	N	N	N	N	N	96	129	72	N	Normal	NA	NA	NA	NA	NA	NA	NA	NA	NA	Y
875	33.44931507	Bangladesh	N	N	N	NA	26	Y	20	Y	Y	N	N	N	N	N	100	110	76	N	Normal	NA	NA	NA	NA	NA	NA	NA	NA	NA	NA
876	27.71506849	Bangladesh	N	N	N	NA	25	Y	NA	N	Y	N	N	N	N	N	100	123	86	N	Opacity or haziness	NA	NA	NA	NA	NA	NA	NA	NA	NA	NA
877	24.95068493	Bangladesh	N	N	N	NA	26	Y	20	N	Y	N	N	N	N	N	100	132	90	N	Opacity or haziness	NA	NA	NA	NA	NA	NA	NA	NA	NA	NA
878	32.79452055	Bangladesh	N	N	N	NA	35	Y	11	N	Y	N	N	N	N	N	99	122	67	N	Opacity or haziness	NA	NA	NA	NA	NA	NA	NA	NA	NA	NA
879	26.44657534	Bangladesh	Y	N	N	NA	26	Y	21	N	Y	N	N	N	N	N	97	134	91	N	Normal	NA	NA	NA	NA	NA	NA	NA	NA	NA	Y
880	26.14520548	Bangladesh	N	N	N	NA	26	Y	9	Y	N	N	N	N	N	N	97	129	99	N	Normal	NA	NA	NA	NA	NA	NA	NA	NA	NA	NA
881	31.28219178	Indian	N	N	N	NA	35	N	NA	N	N	N	N	N	N	N	100	114	90	N	Opacity or haziness	NA	NA	NA	NA	NA	NA	NA	NA	NA	NA
882	33.85753425	Indian	N	N	N	NA	35	Y	10	Y	N	N	N	N	N	N	100	119	85	N	Opacity or haziness	NA	NA	NA	NA	NA	NA	NA	NA	NA	NA
883	32.95616438	Bangladesh	N	N	N	NA	35	N	NA	N	N	N	N	N	N	N	100	120	70	N	Normal	NA	NA	NA	NA	NA	NA	NA	NA	NA	NA
884	26.3890411	Bangladesh	N	N	N	NA	35	Y	NA	N	Y	N	N	N	N	N	100	117	81	N	Normal	NA	NA	NA	NA	NA	NA	NA	NA	NA	NA
885	23.36712329	Bangladesh	N	N	N	19	35	Y	9	Y	Y	N	N	N	Y	N	100	121	72	N	Normal	NA	NA	NA	NA	NA	NA	NA	NA	NA	N
886	33.30958904	Bangladesh	Y	Y	N	NA	35	Y	22	Y	N	N	N	N	N	N	100	149	109	N	Opacity or haziness	NA	NA	NA	NA	NA	NA	NA	NA	NA	NA
887	27.65205479	Bangladesh	Y	N	N	22	35	Y	10	N	Y	N	Y	N	N	N	98	111	78	N	Others	NA	NA	NA	NA	NA	NA	NA	NA	NA	N
888	24.88767123	Indian	N	N	N	NA	35	N	NA	N	N	N	N	N	N	Y	100	134	86	N	Normal	NA	NA	NA	NA	NA	NA	NA	NA	NA	NA
889	30.8739726	Bangladesh	N	N	N	NA	35	Y	28	Y	Y	N	N	N	N	N	100	136	96	N	Normal	NA	NA	NA	NA	NA	NA	NA	NA	NA	NA
890	29.86849315	Bangladesh	N	N	N	NA	35	Y	19	N	Y	N	N	N	N	N	98	121	88	N	Normal	NA	NA	NA	NA	NA	NA	NA	NA	NA	NA
891	29.67123288	Bangladesh	N	N	N	NA	35	Y	20	Y	Y	N	N	N	N	N	100	133	83	N	Normal	NA	NA	NA	NA	NA	NA	NA	NA	NA	NA
892	22.04383562	Indian	N	N	N	NA	35	Y	25	N	Y	N	N	N	N	N	100	155	118	N	Normal	NA	NA	NA	NA	NA	NA	NA	NA	NA	NA
893	24.69315068	Bangladesh	N	N	N	NA	35	Y	19	N	Y	N	N	N	N	N	99	132	89	N	Normal	NA	NA	NA	NA	NA	NA	NA	NA	NA	NA
894	32.93424658	Indian	N	N	N	NA	35	N	NA	N	N	N	N	N	N	Y	100	123	94	N	Normal	NA	NA	NA	NA	NA	NA	NA	NA	NA	NA
895	24.79452055	Bangladesh	N	N	N	19	35	Y	9	Y	Y	N	N	N	N	N	100	138	79	N	Normal	NA	NA	NA	NA	NA	NA	NA	NA	NA	N
896	34.52328767	Bangladesh	N	N	N	NA	35	Y	13	N	Y	N	N	N	N	N	100	137	98	N	Others	NA	NA	NA	NA	NA	NA	NA	NA	NA	NA
897	26.8630137	Bangladesh	N	N	N	NA	36	Y	10	Y	N	N	Y	N	N	N	100	105	73	N	Normal	NA	NA	NA	NA	NA	NA	NA	NA	NA	NA
898	29.12876712	Bangladesh	Y	Y	N	NA	35	Y	NA	N	Y	N	N	N	N	N	99	118	77	N	Normal	NA	NA	NA	NA	NA	NA	NA	NA	NA	Y
899	25.30684932	Bangladesh	Y	N	N	NA	35	Y	20	Y	Y	N	N	N	N	N	98	110	75	N	Normal	NA	NA	NA	NA	NA	NA	NA	NA	NA	NA
900	29.29863014	Indian	N	N	N	NA	35	N	NA	N	N	N	N	N	N	N	100	122	97	N	Normal	NA	NA	NA	NA	NA	NA	NA	NA	NA	NA
901	27.97534247	Indian	N	N	N	19	35	N	NA	N	N	N	N	N	N	N	99	121	84	N	Normal	NA	NA	NA	NA	NA	NA	NA	NA	NA	N
902	30.21643836	Bangladesh	NA	NA	N	16	29	Y	NA	Y	Y	N	N	N	N	N	98	119	66	Y	NA	NA	NA	NA	NA	NA	NA	NA	NA	NA	N
903	24.66849315	Bangladesh	N	N	N	NA	37	Y	13	N	Y	N	N	N	N	N	100	136	92	N	Normal	NA	NA	NA	NA	NA	NA	NA	NA	NA	Y
904	31.69589041	Bangladesh	NA	NA	N	NA	35	N	NA	N	N	N	N	N	N	N	99	140	74	N	Normal	NA	NA	NA	NA	NA	NA	NA	NA	NA	NA
905	33.5369863	Bangladesh	N	N	N	NA	35	Y	27	NA	NA	NA	NA	NA	N	N	98	101	69	N	Normal	NA	NA	NA	NA	NA	NA	NA	NA	NA	NA
906	35.22465753	Indian	N	N	N	NA	35	N	NA	N	N	N	N	N	N	N	100	111	71	N	Normal	NA	NA	NA	NA	NA	NA	NA	NA	NA	Y
907	28.88493151	Indian	N	N	N	49	35	Y	10	Y	N	N	N	N	N	N	100	130	91	N	Normal	NA	NA	NA	NA	NA	NA	NA	NA	NA	NA
908	35.03287671	Bangladesh	N	N	N	13	35	Y	10	N	Y	N	N	N	N	N	100	111	78	N	Normal	NA	NA	NA	NA	NA	NA	NA	NA	NA	N
909	26.5260274	Bangladesh	N	N	N	NA	35	Y	34	NA	NA	NA	NA	NA	N	N	98	101	78	N	Normal	NA	NA	NA	NA	NA	NA	NA	NA	NA	NA
910	27.44109589	Indian	N	N	N	NA	35	Y	NA	Y	N	N	N	N	N	N	99	135	85	N	Normal	NA	NA	NA	NA	NA	NA	NA	NA	NA	NA
911	28.2109589	Bangladesh	N	N	N	NA	35	N	NA	N	N	N	N	N	N	Y	100	139	86	N	Normal	NA	NA	NA	NA	NA	NA	NA	NA	NA	NA
912	22.73424658	Indian	N	N	N	NA	35	N	NA	N	N	N	N	N	N	N	99	120	79	N	Normal	NA	NA	NA	NA	NA	NA	NA	NA	NA	NA
913	27.89041096	Indian	N	N	N	NA	35	Y	20	Y	N	N	N	N	N	N	100	130	82	N	Others	NA	NA	NA	NA	NA	NA	NA	NA	NA	NA
914	23.23561644	Indian	NA	NA	N	NA	35	N	NA	N	N	N	N	N	N	N	100	103	65	N	Normal	NA	NA	NA	NA	NA	NA	NA	NA	NA	NA
915	32.1890411	Bangladesh	N	N	N	NA	35	Y	20	N	Y	N	N	N	N	N	99	126	84	N	Normal	NA	NA	NA	NA	NA	NA	NA	NA	NA	NA
916	27.87945205	Indian	N	N	N	NA	35	N	NA	N	N	N	N	N	N	N	99	101	58	N	Normal	NA	NA	NA	NA	NA	NA	NA	NA	NA	NA
917	30.2739726	Bangladesh	N	N	N	NA	35	Y	10	NA	NA	NA	NA	NA	N	N	100	130	77	N	Opacity or haziness	NA	NA	NA	NA	NA	NA	NA	NA	NA	Y
918	31.9260274	Indian	N	N	N	NA	35	Y	10	Y	N	N	N	N	N	Y	100	111	75	N	Normal	NA	NA	NA	NA	NA	NA	NA	NA	NA	NA
919	29.9260274	Bangladesh	N	N	N	NA	35	Y	10	Y	Y	N	N	N	N	N	100	143	95	N	Normal	NA	NA	NA	NA	NA	NA	NA	NA	NA	Y
920	31.35068493	Bangladesh	N	N	N	NA	35	Y	20	N	Y	N	N	N	N	N	100	135	85	N	Normal	NA	NA	NA	NA	NA	NA	NA	NA	NA	NA
921	27.38630137	Bangladesh	N	N	N	38	35	Y	19	Y	Y	N	N	N	N	N	100	144	89	N	Normal	NA	NA	NA	NA	NA	NA	NA	NA	NA	NA
922	33.30410959	Bangladesh	N	N	N	39	35	N	NA	N	N	N	N	N	N	N	100	159	105	N	Normal	NA	NA	NA	NA	NA	NA	NA	NA	NA	NA
923	26.38630137	Bangladesh	N	N	N	NA	35	Y	9	Y	Y	N	N	N	Y	Y	99	131	85	N	Normal	NA	NA	NA	NA	NA	NA	NA	NA	NA	NA
924	35.02465753	Bangladesh	N	N	N	NA	35	Y	10	Y	Y	N	N	N	N	N	99	126	80	N	Normal	NA	NA	NA	NA	NA	NA	NA	NA	NA	NA
925	30.27671233	Bangladesh	N	N	N	NA	35	Y	18	N	Y	N	N	N	N	N	100	132	86	N	Normal	NA	NA	NA	NA	NA	NA	NA	NA	NA	NA
926	28.13972603	Bangladesh	N	N	N	NA	35	Y	10	N	Y	N	N	N	N	N	98	105	63	N	Normal	NA	NA	NA	NA	NA	NA	NA	NA	NA	NA
927	26	Indian	N	N	N	NA	36	N	NA	N	N	N	N	N	N	Y	100	143	94	N	Normal	NA	NA	NA	NA	NA	NA	NA	NA	NA	NA
928	27	Bangladesh	N	N	N	NA	35	N	NA	N	N	N	N	N	N	N	100	114	78	N	Normal	NA	NA	NA	NA	NA	NA	NA	NA	NA	Y
929	35	Bangladesh	N	N	N	NA	36	Y	26	Y	Y	N	N	N	N	N	100	128	80	N	Normal	NA	NA	NA	NA	NA	NA	NA	NA	NA	NA
930	35	Bangladesh	N	N	N	NA	50	Y	9	Y	N	N	N	N	N	Y	100	139	87	N	Normal	NA	NA	NA	NA	NA	NA	NA	NA	NA	NA
931	34	Bangladesh	N	N	N	NA	49	Y	10	N	Y	N	N	N	N	Y	99	139	96	N	Opacity or haziness	NA	NA	NA	NA	NA	NA	NA	NA	NA	NA
932	29	Indian	N	N	N	NA	35	Y	NA	N	N	N	Y	N	N	Y	100	128	94	N	Normal	NA	NA	NA	NA	NA	NA	NA	NA	NA	NA
933	24	Indian	N	N	N	NA	35	N	NA	N	N	N	N	N	N	N	100	113	71	N	Normal	NA	NA	NA	NA	NA	NA	NA	NA	NA	NA
934	28	Bangladesh	N	N	N	50	36	N	NA	N	N	N	N	N	N	Y	100	157	108	N	Normal	NA	NA	NA	NA	NA	NA	NA	NA	NA	NA
935	20	Indian	N	N	N	NA	35	Y	41	N	Y	N	N	N	N	N	99	117	80	N	Normal	NA	NA	NA	NA	NA	NA	NA	NA	NA	NA
936	24	Indian	N	N	N	NA	35	Y	9	N	N	N	Y	N	N	N	100	119	74	N	Normal	NA	NA	NA	NA	NA	NA	NA	NA	NA	NA
937	29	Indian	N	N	N	NA	36	N	NA	N	N	N	N	N	N	N	98	129	93	N	Normal	NA	NA	NA	NA	NA	NA	NA	NA	NA	NA
938	31	Indian	N	N	N	NA	36	N	NA	N	N	N	N	N	N	N	98	124	76	N	Normal	NA	NA	NA	NA	NA	NA	NA	NA	NA	Y
939	32	Indian	N	N	N	NA	36	N	NA	N	N	N	N	N	N	N	100	116	76	N	Normal	NA	NA	NA	NA	NA	NA	NA	NA	NA	NA
940	31	Indian	N	N	N	51	36	Y	10	N	Y	N	N	N	N	Y	100	139	100	N	Normal	NA	NA	NA	NA	NA	NA	NA	NA	NA	NA
941	34	Indian	N	N	N	NA	36	N	NA	N	N	N	N	N	N	N	100	138	96	N	Normal	NA	NA	NA	NA	NA	NA	NA	NA	NA	NA
942	31	Indian	N	N	N	NA	35	N	NA	N	N	N	N	N	N	N	100	128	86	N	Normal	NA	NA	NA	NA	NA	NA	NA	NA	NA	NA
943	28	Indian	N	N	N	NA	35	Y	20	N	N	N	Y	N	N	N	100	118	69	N	Normal	NA	NA	NA	NA	NA	NA	NA	NA	NA	NA
944	20	Indian	N	N	N	NA	36	Y	NA	N	N	N	Y	N	N	N	100	119	67	N	Normal	NA	NA	NA	NA	NA	NA	NA	NA	NA	NA
945	24	Indian	N	N	N	NA	35	N	NA	N	N	N	N	N	N	N	100	131	90	N	Normal	NA	NA	NA	NA	NA	NA	NA	NA	NA	NA
946	23	NA	N	N	N	NA	25	N	NA	N	N	N	N	N	N	N	100	117	73	N	Normal	NA	NA	NA	NA	NA	NA	NA	NA	NA	NA
947	23	NA	NA	NA	N	NA	34	N	NA	N	N	N	N	N	Y	N	100	137	88	N	Normal	NA	NA	NA	NA	NA	NA	NA	NA	NA	NA
948	24	NA	NA	NA	N	18	25	N	NA	N	N	N	N	N	N	N	100	140	64	N	Normal	NA	NA	NA	NA	NA	NA	NA	NA	NA	N
949	24	NA	NA	NA	N	NA	34	N	NA	N	N	N	N	N	N	N	100	111	84	N	Normal	NA	NA	NA	NA	NA	NA	NA	NA	NA	NA
950	24	NA	N	N	N	NA	34	N	NA	N	N	N	N	N	N	N	100	113	63	N	Normal	NA	NA	NA	NA	NA	NA	NA	NA	NA	NA
951	26	NA	NA	NA	N	NA	35	Y	18	N	Y	N	N	N	N	N	100	130	83	N	Normal	NA	NA	NA	NA	NA	NA	NA	NA	NA	NA
952	26	NA	NA	NA	N	NA	34	N	NA	N	N	N	N	N	N	N	100	139	76	N	Normal	NA	NA	NA	NA	NA	NA	NA	NA	NA	NA
953	26	NA	N	N	N	NA	25	N	NA	N	N	N	N	N	N	N	100	95	80	N	Normal	NA	NA	NA	NA	NA	NA	NA	NA	NA	NA
954	27	NA	N	N	N	NA	34	Y	NA	N	N	N	Y	N	N	N	100	128	86	N	Normal	NA	NA	NA	NA	NA	NA	NA	NA	NA	NA
955	27	NA	NA	NA	N	NA	25	N	NA	N	N	N	N	N	N	N	100	119	79	N	Normal	NA	NA	NA	NA	NA	NA	NA	NA	NA	NA
956	27	NA	N	N	N	NA	25	N	NA	N	N	N	N	N	N	N	100	139	86	N	Normal	NA	NA	NA	NA	NA	NA	NA	NA	NA	NA
957	29	NA	N	N	N	39	34	N	NA	N	N	N	N	N	N	N	97	112	79	N	Opacity or haziness	NA	NA	NA	NA	NA	NA	NA	NA	NA	NA
958	30	NA	N	N	N	NA	26	Y	11	N	Y	N	N	N	N	N	100	127	78	N	Normal	NA	NA	NA	NA	NA	NA	NA	NA	NA	NA
959	31	NA	N	N	N	NA	25	N	NA	N	N	N	N	N	N	N	98	118	84	N	Normal	NA	NA	NA	NA	NA	NA	NA	NA	NA	NA
960	33	NA	N	N	N	NA	25	Y	9	N	Y	N	N	N	N	N	100	124	63	N	Normal	NA	NA	NA	NA	NA	NA	NA	NA	NA	NA
961	34	NA	N	N	N	NA	36	Y	NA	N	Y	N	N	N	N	N	100	123	79	N	Normal	NA	NA	NA	NA	NA	NA	NA	NA	NA	NA
962	35	NA	N	N	N	NA	34	Y	NA	Y	N	N	Y	N	Y	Y	100	151	104	N	Normal	NA	NA	NA	NA	NA	NA	NA	NA	NA	NA
963	26	NA	N	N	N	NA	36	Y	11	Y	N	N	N	N	N	N	100	138	92	N	Normal	NA	NA	NA	NA	NA	NA	NA	NA	NA	NA
964	26	NA	N	N	N	76	36	N	NA	N	N	N	N	N	N	N	100	123	92	N	Normal	NA	NA	NA	NA	NA	NA	NA	NA	NA	NA
